# Supplementary material for: The neutrophil oxidant hypothiocyanous acid causes a thiol-specific stress response and an oxidative shift of the bacillithiol redox potential in Staphylococcus aureus
Source: Microbiol Spectr. 2023 Nov 6;11(6):e03252-23. doi: 10.1128/spectrum.03252-23 (PMC10715087; doi:10.1128/spectrum.03252-23)
Supplement: Tables S1 to S4 — Transcriptome datasets of S. aureus after exposure to HOSCN and HOCl stress. [file spectrum.03252-23-s0002.xlsx]

## Sheet: Table S1
Table S1. DESeq2 differential gene expression analysis of Staphylococcus aureus COL after HOSCN treatment
COL-numbers	Gene symbol	Operon	Regulon	Function	Base mean	A-value	log2 Fold-Change	Standard error	Wald statistic	P-value	Adjusted P-value
SACOL2589	SACOL2589	SACOL2588 SACOL2589	TetR	conserved hypothetical protein	26377.4	14.687	10.349	0.226736	45.6433	0	0
SACOL2588	SACOL2588	SACOL2588 SACOL2589	TetR	hypothetical protein	29848.8	14.8654	10.0493	0.234461	42.8612	0	0
SACOL0981	leuA2	leuA2 SACOL0982 SACOL0983 SACOL0984		isopropylmalate synthase-related protein	729.945	9.51164	8.67126	0.440975	19.6638	4.40122e-86	3.70802e-84
SACOL0569	mcsB	ctsR mcsA mcsB clpC	CtsR	ATP:guanido phosphotransferase family protein	122189	16.8988	8.12545	0.208656	38.9419	0	0
SACOL0568	mcsA	ctsR mcsA mcsB clpC	CtsR	modulator of heat shock repressor CtsR	82356.6	16.3296	8.0804	0.219848	36.7545	9.86592e-296	4.43309e-293
SACOL0047	SACOL0047	SACOL0046 SACOL0047		conserved hypothetical protein	4489.54	12.1324	7.83896	0.442721	17.7063	3.74633e-70	2.34886e-68
SACOL0979	clpB	clpB	CtsR	ATP-dependent Clp protease, ATP-binding subunit ClpB	399275	18.607	7.54474	0.243843	30.941	3.36187e-210	1.00707e-207
SACOL0567	ctsR	ctsR mcsA mcsB clpC	CtsR	heat shock repressor CtsR	60074.1	15.8745	7.39712	0.190687	38.7919	0	0
SACOL0641	hypR	hypR merA	HypR	Rrf2-family transcriptional regulator HypR	2736.82	11.4183	7.26924	0.324506	22.401	3.85051e-111	4.71862e-109
SACOL0570	clpC	ctsR mcsA mcsB clpC	CtsR	Clp ATPase subunit	266059	18.0214	6.86865	0.186811	36.7679	6.01999e-296	3.24598e-293
SACOL0982	SACOL0982	leuA2 SACOL0982 SACOL0983 SACOL0984		Sua5/YciO/YrdC/YwlC family protein	114.741	6.84224	6.58388	0.561343	11.7288	9.07322e-32	1.7855e-30
SACOL0112	SACOL0112	SACOL0112		hypothetical protein	12.3811	3.63007	6.56437	1.32038	4.97158	6.641e-07	2.24909e-06
SACOL1639	hrcA	hrcA-grpE-dnaKJ	HrcA	heat-inducible transcription repressor HrcA	71743.7	16.1306	6.51981	0.179056	36.4121	2.74421e-290	1.05691e-287
SACOL2572	copA	copAZ	CsoR	copper-translocating P-type ATPase	56951.3	15.7974	6.47433	0.24943	25.9564	1.53776e-148	3.45484e-146
SACOL0640	merA	hypR merA	HypR	pyridine nucleotide-disulfide oxidoreductase	10875.2	13.4088	6.27878	0.232411	27.0158	9.63558e-161	2.36159e-158
SACOL2014	SACOL2014	SACOL2014		phage terminase family protein	792.318	9.62994	6.23834	0.335239	18.6086	2.73496e-77	1.89063e-75
SACOL1638	grpE	hrcA-grpE-dnaKJ	HrcA	heat shock protein GrpE	89521.4	16.4499	6.17443	0.215518	28.6492	1.63899e-180	4.41872e-178
SACOL0046	SACOL0046	SACOL0046 SACOL0047		metallo-beta-lactamase family protein	4779.81	12.2227	6.01169	0.379448	15.8432	1.56578e-56	6.92021e-55
SACOL1637	dnaK	hrcA-grpE-dnaKJ	HrcA	dnaK protein	325961	18.3143	5.64864	0.182191	31.0039	4.77353e-211	1.60868e-208
SACOL1867	splC	splF splE splD splC splB splA	AgrA	serine protease SplC	62.6906	5.97018	5.40669	0.586662	9.21603	3.08314e-20	3.42063e-19
SACOL2131	dps	dps	PerR	miniferritin Dps	113654	16.7943	5.35292	0.22772	23.5066	3.49486e-122	4.95902e-120
SACOL0465	SACOL0465	SACOL0465		hypothetical protein	18.8701	4.23803	5.2997	0.978615	5.41551	6.11135e-08	2.35374e-07
SACOL2533	catE2	catE2	QsrR	dioxygenase/glyoxalase family protein	3997.73	11.965	5.27347	0.219958	23.9749	5.07727e-127	8.55521e-125
SACOL0948	mnmC	mnmC	Zur	conserved hypothetical protein	658.106	9.36218	5.23766	0.26303	19.9128	3.15082e-88	3.14615e-86
SACOL1868	splB	splF splE splD splC splB splA	AgrA	serine protease SplB	52.7414	5.72086	5.20058	0.684186	7.60112	2.93577e-14	2.00376e-13
SACOL0206	SACOL0206	SACOL0206		hypothetical protein	41.4627	5.37374	5.08436	0.759214	6.69687	2.12934e-11	1.09765e-10
SACOL0063	cstA	cstAB sqr	CstR	Sulfur transferase	728.063	9.50792	5.0633	0.436531	11.5989	4.17188e-31	8.03384e-30
SACOL2017	groES	groEL-groES	HrcA	chaperonin, 10 kDa	18676.3	14.1889	5.04495	0.257791	19.5699	2.79271e-85	2.21445e-83
SACOL0190	acpD	acpD	GraRS	NAD(P)H dehydrogenase (quinone), putative	2431.51	11.2476	5.02923	0.286855	17.5323	8.11985e-69	4.86469e-67
SACOL1636	dnaJ	hrcA-grpE-dnaKJ	HrcA	dnaJ protein	50110	15.6128	4.98718	0.194452	25.6474	4.52161e-145	9.37713e-143
SACOL0575	cysE	cysE cysS mrnC yacO SACOL0579	T-box AT (Cys)	serine acetyltransferase	7504.31	12.8735	4.97726	0.258428	19.2598	1.16901e-82	8.2938e-81
SACOL0493	SACOL0493	SACOL0493		hypothetical protein	7.88083	2.97835	4.95358	1.30591	3.79321	0.000148714	0.000369522
SACOL0409	SACOL0409	catE SACOL0409 azoR1	QsrR	conserved hypothetical protein	2683.13	11.3897	4.92786	0.208952	23.5837	5.66039e-123	8.478e-121
SACOL2534	frp	frp	QsrR	NAD(P)H-flavin oxidoreductase	9994.57	13.2869	4.89806	0.207547	23.5998	3.87648e-123	6.14765e-121
SACOL2137	czrA	czrAB	CzrA	transcriptional regulator CzrA	308.19	8.26767	4.8849	0.377158	12.9519	2.29303e-38	6.12081e-37
SACOL0462	SACOL0462	SACOL0462	AgrA	hypothetical protein	167.353	7.38675	4.865	0.428629	11.3501	7.40368e-30	1.33962e-28
SACOL0408	catE	catE SACOL0409 azoR1	QsrR	dioxygenase/glyoxalase family protein	1741.35	10.766	4.7938	0.196536	24.3914	2.10886e-131	3.79033e-129
SACOL0513	gltC	gltC	GltC	LysR-type regulator GltC for glutamate synthesis	303.028	8.24331	4.78278	0.33914	14.1027	3.65675e-45	1.28034e-43
SACOL0410	azoR1	catE SACOL0409 azoR1	QsrR	NAD(P)H-flavin oxidoreductase	1312.15	10.3577	4.77313	0.222825	21.421	8.51111e-102	9.56081e-100
SACOL1004	SACOL1004	SACOL1004 pepF	GraRS	competence protein, putative	65.1483	6.02566	4.73051	0.492096	9.61299	7.04728e-22	8.71535e-21
SACOL0572	radA	radA pilT	GraRS	DNA repair protein RadA	39336.1	15.2636	4.68957	0.220517	21.2662	2.33483e-100	2.51788e-98
SACOL0048	SACOL0048	SACOL0048 SACOL0049		conserved hypothetical protein	156.179	7.28706	4.68087	0.930871	5.02848	4.94377e-07	1.70658e-06
SACOL2016	groEL	groEL-groES	HrcA	chaperonin, 60 kDa	99390.9	16.6008	4.58804	0.233564	19.6436	6.56069e-86	5.35988e-84
SACOL2573	copZ	copAZ	CsoR	copper ion binding protein	5155.14	12.3318	4.52233	0.228201	19.8173	2.10945e-87	2.0311e-85
SACOL1635	prmA	mtaB rsmE prmA dnaJ dnaK grpE hrcA	GraRS	ribosomal protein L11 methyltransferase	46103	15.4926	4.51788	0.17868	25.2847	4.70469e-141	9.05988e-139
SACOL0841	pgm	gapR gap pgk tpiA pgm eno	GapR	phosphoglycerate mutase, 2,3-bisphosphoglycerate-independent	93917.8	16.5191	4.4415	0.26627	16.6804	1.81871e-62	9.8065e-61
SACOL0840	tpiA	gapR gap pgk tpiA pgm eno	GapR	triosephosphate isomerase	59041.5	15.8494	4.41175	0.268611	16.4243	1.28079e-60	6.64042e-59
SACOL1678	SACOL1678	SACOL1678	MgrA	bacterial luciferase family protein	1792.96	10.8081	4.37367	0.190457	22.9641	1.06454e-116	1.36667e-114
SACOL0839	pgk	gapR gap pgk tpiA pgm eno	GapR	phosphoglycerate kinase	55350.6	15.7563	4.34305	0.222527	19.517	7.87991e-85	6.06978e-83
SACOL1866	splD	splF splE splD splC splB splA	AgrA	serine protease SplD, putative	50.2072	5.64982	4.3142	0.511155	8.44011	3.17043e-17	2.7049e-16
SACOL0576	cysS	cysE cysS mrnC yacO SACOL0579	T-box AT (Cys)	cysteinyl-tRNA synthetase	12064.8	13.5585	4.30828	0.222316	19.3791	1.1591e-83	8.44575e-82
SACOL0030	SACOL0030	SACOL0030	SCC-mec	conserved hypothetical protein	2.58505	1.37019	4.29893	1.89989	2.26272	0.0236528	0.0401309
SACOL0577	mrnC	cysE cysS mrnC yacO SACOL0579	T-box AT (Cys)	conserved hypothetical protein	5132.02	12.3253	4.21407	0.228515	18.4411	6.14947e-76	4.14474e-74
SACOL0904	SACOL0904	SACOL0904 SACOL0905 SACOL0906	pathogenicity island	pathogenicity island protein	1187.08	10.2132	4.1992	0.300762	13.9619	2.66284e-44	8.7549e-43
SACOL1656	SACOL1656	SACOL1656		hypothetical protein	1.17549	0.233258	4.18592	2.46875	1.69556	0.0899686	0.132544
SACOL1264	lytN	lytN fmhC	MgrA	cell wall hydrolase	1178.35	10.2026	4.16157	0.287653	14.4673	1.94969e-47	7.2005e-46
SACOL2530	mhqE	mhqR mhqD mhqE	MhqR	dioxygenase/glyoxalase family protein	2482.34	11.2775	4.15254	0.213694	19.4322	4.12397e-84	3.08839e-82
SACOL0905	SACOL0905	SACOL0904 SACOL0905 SACOL0906	pathogenicity island	pathogenicity island protein	772.416	9.59323	4.14447	0.329766	12.5679	3.17012e-36	7.49707e-35
SACOL0492	SACOL0492	SACOL0492		hypothetical protein	1.17648	0.234476	4.13852	2.22818	1.85735	0.0632613	0.0969048
SACOL0906	SACOL0906	SACOL0904 SACOL0905 SACOL0906	pathogenicity island	phage terminase family protein	1687.62	10.7208	4.07476	0.31917	12.7667	2.51512e-37	6.58327e-36
SACOL0578	yacO	cysE cysS mrnC yacO SACOL0579	T-box AT (Cys)	RNA methyltransferase, TrmH family	7945	12.9558	4.05435	0.230793	17.5671	4.40441e-69	2.6987e-67
SACOL2138	czrB	czrAB	CzrA	cation efflux family protein	444.484	8.79599	3.99921	0.26927	14.852	6.74815e-50	2.71537e-48
SACOL0573	pilT	radA pilT	GraRS	PIN/TRAM domain protein	11037	13.4301	3.9871	0.171926	23.1908	5.63537e-119	7.59648e-117
SACOL0162	fdh	fdh	AgrA	formate dehydrogenase, NAD-dependent	2568.63	11.3268	3.95608	0.241276	16.3965	2.0263e-60	1.03074e-58
SACOL1864	splF	splF splE splD splC splB splA	AgrA	serine protease SplF, putative	52.1465	5.7045	3.95036	0.496565	7.95537	1.78595e-15	1.34872e-14
SACOL1348	SACOL1348	SACOL1346 SACOL1347 SACOL1348	MgrA	conserved hypothetical protein	1.00711	0.0102199	3.91002	2.67197	1.46335	0.143372	0.200172
SACOL1634	rsmE	mtaB rsmE prmA dnaJ dnaK grpE hrcA	GraRS	conserved hypothetical protein TIGR00046	8211	13.0033	3.82697	0.18435	20.7593	1.0103e-95	1.0476e-93
SACOL0218	SACOL0218	SACOL0218		conserved hypothetical protein	84.2994	6.39745	3.79667	0.469891	8.07988	6.48297e-16	5.06611e-15
SACOL0579	SACOL0579	cysE cysS mrnC yacO SACOL0579	T-box AT (Cys)	conserved hypothetical protein	5612.78	12.4545	3.78656	0.233463	16.2191	3.69522e-59	1.74778e-57
SACOL1265	fmhC	lytN fmhC	MgrA	endopeptidase resistance gene	442.482	8.78948	3.78223	0.338046	11.1885	4.64155e-29	8.02155e-28
SACOL0466	SACOL0466	SACOL0466 SACOL0467	GraRS	membrane protein, putative	844.674	9.72225	3.78198	0.233179	16.2192	3.68965e-59	1.74778e-57
SACOL2021	amiE	amiE		hydrolase, carbon-nitrogen family	1334.19	10.3817	3.74803	0.214043	17.5106	1.18832e-68	6.81641e-67
SACOL0833	clpP	clpP	CtsR	ATP-dependent Clp protease, proteolytic subunit ClpP	54787.1	15.7415	3.73292	0.218908	17.0525	3.3493e-65	1.8428e-63
SACOL0414	efeO	efeOBU	Fur	lipoprotein, putative	113.508	6.82665	3.73124	0.331879	11.2428	2.5135e-29	4.42901e-28
SACOL0064	cstB	cstAB sqr	CstR	Polysulfide binding protein, rhodanese-domain	975.779	9.93041	3.70962	0.331502	11.1904	4.54594e-29	7.907e-28
SACOL0574	gltX	gltX		glutamyl-tRNA synthetase	34513.8	15.0749	3.67648	0.204028	18.0195	1.37e-72	9.00856e-71
SACOL2529	mhqD	mhqR mhqD mhqE	MhqR	phospholipase/carboxylesterase family protein	2293.42	11.1633	3.65928	0.227197	16.1062	2.30904e-58	1.07331e-56
SACOL0412	SACOL0412	SACOL0412		conserved hypothetical protein	56.7737	5.82715	3.65764	0.407168	8.98312	2.63204e-19	2.60882e-18
SACOL0453	nfrA	nfrA		NAD(P)H-flavin oxidoreductase, putative	4150.07	12.0189	3.65127	0.210064	17.3817	1.13559e-67	6.3782e-66
SACOL1370	rpsN1	rpsN1	Translation	ribosomal protein S14	822.059	9.6831	3.64135	0.204297	17.8238	4.61921e-71	2.9651e-69
SACOL2531	mhqR	mhqR mhqD mhqE	MhqR	MarR-type transcriptional regulator, MhqR	1565.85	10.6127	3.57146	0.180944	19.738	1.01794e-86	9.14793e-85
SACOL0469	ssl2	ssl2		exotoxin 1, putative	47.1453	5.55904	3.57084	0.447311	7.9829	1.42929e-15	1.08546e-14
SACOL2177	SACOL2177	SACOL2177		alcohol dehydrogenase, zinc-containing	2451.56	11.2595	3.55187	0.213064	16.6704	2.15023e-62	1.13667e-60
SACOL2551	SACOL2551	trxA_6 SACOL2551	GraRS	conserved hypothetical protein TIGR00051	1024.06	10.0001	3.54232	0.30678	11.5468	7.6628e-31	1.42475e-29
SACOL0714	SACOL0714	SACOL0714		acetyltransferase, GNAT family	1810	10.8218	3.53913	0.248428	14.2461	4.74093e-46	1.70421e-44
SACOL2535	ddh	ddh	Rex	D-isomer specific 2-hydroxyacid dehydrogenase family protein	17888.8	14.1268	3.50378	0.249256	14.0569	6.98397e-45	2.41395e-43
SACOL2550	trxA_6	trxA_6 SACOL2551	GraRS	thioredoxin, putative	865.546	9.75747	3.4911	0.239518	14.5756	4.01806e-48	1.54753e-46
SACOL1869	splA	splF splE splD splC splB splA	AgrA	serine protease SplA	28.568	4.83633	3.47499	0.546898	6.354	2.09781e-10	9.95719e-10
SACOL1884	SACOL1884	-		hypothetical protein	8.47555	3.08331	3.46801	0.935416	3.70745	0.000209355	0.000508487
SAA0003	pre	-		plasmid recombination enzyme	8049.7	12.9747	3.41925	0.241957	14.1316	2.42538e-45	8.60371e-44
SACOL2032	SACOL2032	SACOL2032	GlnR	DNA-binding protein	0.70703	-0.500157	3.40488	2.65494	1.28247	0.199678	0.267826
SACOL0205	pflA	pflB pflA	Rex	pyruvate formate-lyase-activating enzyme	1085.41	10.084	3.35372	0.352566	9.51233	1.86439e-21	2.24393e-20
SACOL1439	SACOL1439	SACOL1439 SACOL1440 SACOL1441		acylphosphatase	1431.87	10.4837	3.34526	0.227834	14.6829	8.30053e-49	3.29092e-47
SACOL2439	SACOL2439	SACOL2439	MgrA	lipoprotein, putative	1904.4	10.8951	3.33701	0.251129	13.288	2.71647e-40	7.96045e-39
SACOL0542	SACOL0542	SACOL0542 glmU		hypothetical protein	97.1992	6.60287	3.33437	0.357722	9.32115	1.1509e-20	1.30921e-19
SACOL0415	efeB	efeOBU	Fur	Dyp-type peroxidase family protein	219.219	7.77623	3.29096	0.258112	12.7501	3.11191e-37	8.06703e-36
SACOL1041	SACOL1041	-		hypothetical protein	132.752	7.05259	3.26947	0.378731	8.63269	5.99247e-18	5.36734e-17
SACOL0687	SACOL0687	SACOL0687		Na+/H+ antiporter, putative	7171.21	12.808	3.24254	0.197967	16.3792	2.69124e-60	1.34363e-58
SACOL0758	fruB	fruAB	FruR	1-phosphofructokinase	3998.57	11.9653	3.23075	0.231555	13.9524	3.04125e-44	9.87857e-43
SACOL0467	SACOL0467	SACOL0466 SACOL0467	GraRS	conserved hypothetical protein	2214.81	11.113	3.21758	0.254738	12.6309	1.42591e-36	3.46329e-35
SACOL0779	SACOL0779	SACOL0779 recQ1	AgrA	ABC transporter, ATP-binding protein	2198.26	11.1021	3.21456	0.306679	10.4818	1.0468e-25	1.57664e-24
SACOL1865	splE	splF splE splD splC splB splA	AgrA	serine protease SplE, putative	26.7748	4.7428	3.19918	0.57436	5.56999	2.54758e-08	1.01302e-07
SACOL0984	SACOL0984	leuA2 SACOL0982 SACOL0983 SACOL0984		conserved hypothetical protein TIGR00481	454.134	8.82697	3.17509	0.34363	9.23985	2.46848e-20	2.76142e-19
SACOL1954	polC	polC		exonuclease	860.646	9.74928	3.17397	0.254834	12.4551	1.31263e-35	3.02465e-34
SACOL0903	SACOL0903	SACOL0901 SACOL0902 SACOL0903	pathogenicity island	pathogenicity island protein	765.855	9.58093	3.17358	0.292864	10.8364	2.31475e-27	3.78216e-26
SACOL2722	SACOL2722	SACOL2722		N-acetyltransferase family protein	326.192	8.34958	3.16745	0.308893	10.2542	1.13288e-24	1.63329e-23
SACOL0985	eap	eap	SigB	surface protein, putative	2920.69	11.5121	3.16123	0.310176	10.1917	2.15912e-24	3.03177e-23
SACOL1284	rimP	rimP nusA SACOL1286 rplGA infB		conserved hypothetical protein	8292.68	13.0176	3.15801	0.200843	15.7238	1.03847e-55	4.444e-54
SACOL0838	gapA1	gapR gap pgk tpiA pgm eno	GapR	glyceraldehyde 3-phosphate dehydrogenase	139314	17.088	3.14657	0.272321	11.5546	6.99363e-31	1.30936e-29
SACOL0049	SACOL0049	SACOL0048 SACOL0049		hypothetical protein	258.459	8.01379	3.10699	0.505366	6.14801	7.84611e-10	3.5314e-09
SACOL0919	SACOL0919	SACOL0919		hypothetical protein	14.4818	3.85617	3.09202	0.716333	4.31646	1.58555e-05	4.49016e-05
SACOL1440	xpaC	xpaC telA	GraRS	xpaC protein, putative	1834.51	10.8412	3.08395	0.311603	9.89706	4.28678e-23	5.69318e-22
SACOL0062	cstR	cstR tauE	CstR	Sulfide regulator CstR	102.257	6.67606	3.07264	0.342995	8.95825	3.29872e-19	3.18758e-18
SACOL1880	lukD	lukD lukE		leukotoxin LukD	29.3906	4.87728	3.02972	0.48406	6.25898	3.87499e-10	1.8012e-09
SACOL0470	ssl3	ssl3	AgrA	exotoxin, putative	17.4318	4.12365	3.02114	0.665433	4.54011	5.62238e-06	1.68235e-05
SACOL0122	tet38	deoD1 tet38		tetracycline resistance protein, putative	530.759	9.05191	3.02096	0.255884	11.806	3.63566e-32	7.26055e-31
SACOL1371	guaC	guaC		GMP reductase	437.147	8.77197	3.01799	0.239027	12.6261	1.51562e-36	3.64831e-35
SACOL0262	SACOL0262	SACOL0262		Choloylglycine hydrolase family protein	459.496	8.84391	3.01099	0.271198	11.1025	1.2193e-28	2.06745e-27
SACOL0100	sbnA	sbnABCDEFGHI	Fur	possible pyridoxal-phosphate dependent enzyme	94.15	6.55689	2.98837	0.405217	7.37475	1.64649e-13	1.05188e-12
SACOL1863	SACOL1863	-		hypothetical protein	0.531948	-0.910642	2.97073	3.32177	0.894322	0.37115	0.452155
SACOL1521	SACOL1521	SACOL1521		hypothetical protein	13.3997	3.74413	2.96637	0.693981	4.27443	1.9163e-05	5.36485e-05
SACOL0121	deoD1	deoD1 tet38		purine nucleoside phosphorylase	498.937	8.96271	2.96456	0.248244	11.9421	7.13878e-33	1.48047e-31
SACOL1157	uvrC	uvrC		excinuclease ABC, C subunit	3438.73	11.7477	2.96373	0.203282	14.5794	3.79742e-48	1.48375e-46
SACOL0452	ahpC	ahpCF	PerR	alkyl hydroperoxide reductase, C subunit	38417.3	15.2295	2.94946	0.21896	13.4703	2.33908e-41	7.08557e-40
SACOL0163	SACOL0163	SACOL0163	SarA	drug transporter, putative	653.091	9.35114	2.93023	0.21111	13.8801	8.36268e-44	2.68402e-42
SACOL2179	SACOL2179	SACOL2179		conserved hypothetical protein	1537.23	10.5861	2.92452	0.239426	12.2147	2.59479e-34	5.59644e-33
SACOL0580	sigH	sigH		conserved hypothetical protein	1013.8	9.98556	2.9245	0.362409	8.06961	7.05222e-16	5.49502e-15
SACOL2020	yodC	yodC	QsrR	flavin nitroreductase	959.147	9.90561	2.92127	0.346505	8.43067	3.43688e-17	2.89557e-16
SACOL1336	SACOL1336	SACOL1336		hypothetical protein	1.04622	0.0651888	2.92053	2.39591	1.21896	0.222858	0.293085
SACOL0475	SACOL0475	SACOL0475		hypothetical protein	1.13213	0.179034	2.91952	2.16616	1.34779	0.177727	0.24163
SACOL1441	telA	xpaC telA	GraRS	tellurite resistance protein, putative	5655.33	12.4654	2.91159	0.207925	14.0031	1.49272e-44	4.96838e-43
SACOL0959	namA	namA		NADH-dependent flavin oxidoreductase, Oye family	2296.79	11.1654	2.90846	0.258181	11.2652	1.94927e-29	3.45738e-28
SACOL1952	ftnA	ftnA	PerR	ferritin family protein	4073.7	11.9921	2.90443	0.215994	13.4468	3.21544e-41	9.63202e-40
SACOL2305	SACOL2305	-		-	16.3293	4.02939	2.90332	0.641389	4.52662	5.9934e-06	1.78741e-05
SACOL0811	SACOL0811	SACOL0811		conserved hypothetical protein TIGR00257	1419.25	10.4709	2.88445	0.311808	9.25071	2.23006e-20	2.50511e-19
SACOL1285	nusA	rimP nusA SACOL1286 rplGA infB		N utilization substance protein A, putative	17283.5	14.0771	2.88322	0.191421	15.0622	2.87135e-51	1.1729e-49
SACOL0356	SACOL0356	SACOL0335-SACOL0338 ssb1 SACOL0340 -SACOL0356 dut	Prophage L54a	prophage L54a hypothetical protein	35.3154	5.14223	2.88169	0.545717	5.28056	1.28793e-07	4.75001e-07
SACOL2414	SACOL2414	SACOL2414		conserved hypothetical protein	89.2016	6.479	2.87521	0.449622	6.39474	1.60819e-10	7.6874e-10
SACOL1853	SACOL1853	SACOL1853		hypothetical protein	48.6045	5.60302	2.87125	0.432844	6.63345	3.27923e-11	1.66494e-10
SACOL1852	SACOL1852	-		hypothetical protein	18.2325	4.18844	2.8684	0.651646	4.40178	1.07366e-05	3.09582e-05
SACOL0759	fruA	fruAB	FruR	-	10639.3	13.3771	2.86808	0.218185	13.1452	1.8136e-39	5.20156e-38
SACOL0942	SACOL0942	SACOL0942 sufA		conserved hypothetical protein	1035.3	10.0158	2.85273	0.233405	12.2222	2.36526e-34	5.14254e-33
SACOL2012	SACOL2012	SACOL2012	SigB	acetyltransferase, GNAT family	342.459	8.41979	2.84266	0.311912	9.11365	7.96537e-20	8.45459e-19
SACOL0732	SACOL0732	SACOL0732		hypothetical protein	0.469449	-1.09096	2.81287	3.45878	0.813254	0.416072	0.497883
SACOL2178	SACOL2178	SACOL2178		alcohol dehydrogenase, zinc-containing	6652.72	12.6997	2.8084	0.260052	10.7994	3.4664e-27	5.62977e-26
SACOL1855	SACOL1855	-		-	489.07	8.9339	2.77401	0.309445	8.96448	3.1174e-19	3.04511e-18
SACOL0902	SACOL0902	SACOL0901 SACOL0902 SACOL0903	pathogenicity island	pathogenicity island protein	1881	10.8773	2.76142	0.296202	9.32276	1.13351e-20	1.29489e-19
SACOL1499	mazG	mazG		conserved hypothetical protein	455.414	8.83104	2.73848	0.268152	10.2124	1.74464e-24	2.48657e-23
SACOL0491	yciC	yciC	Zur	cobalamin synthesis protein, putative	287.857	8.16921	2.73406	0.308793	8.85402	8.4422e-19	7.9581e-18
SACOL1286	SACOL1286	rimP nusA SACOL1286 rplGA infB		conserved hypothetical protein	3969.61	11.9548	2.71353	0.203839	13.3121	1.96808e-40	5.83071e-39
SACOL1287	rplGA	rimP nusA SACOL1286 rplGA infB		50S ribosomal protein L7	4910.46	12.2616	2.6826	0.223401	12.008	3.22514e-33	6.84644e-32
SACOL0413	SACOL0413	ydaF	Translation	ribosomal-protein-serine acetyltransferase, putative	270.417	8.07904	2.68139	0.237141	11.3072	1.2095e-29	2.17387e-28
SACOL1540	xerD	xerD fur		tyrosine recombinase XerD	2888.11	11.4959	2.67553	0.287559	9.30426	1.34924e-20	1.52838e-19
SACOL2479	dapF	SACOL2477 fmrO dapF	GraRS	conserved hypothetical protein	189.309	7.5646	2.67079	0.292743	9.12331	7.2862e-20	7.78911e-19
SACOL2370	SACOL2370	-		hypothetical protein	72.3704	6.17733	2.64864	0.354615	7.46908	8.07601e-14	5.32345e-13
SACOL2273	fdhD	fdhD		formate dehydrogenase accessory protein FdhD	2290.12	11.1612	2.6479	0.335507	7.89222	2.96869e-15	2.19879e-14
SACOL1526	ribU	ribU		conserved hypothetical protein	1364.4	10.4141	2.6338	0.271471	9.70195	2.95794e-22	3.74394e-21
SACOL0161	SACOL0161	SACOL0161	AgrA	conserved hypothetical protein	6420.54	12.6485	2.63295	0.211641	12.4406	1.57286e-35	3.59358e-34
SACOL0996	opp-4A	opp-4A opp-4D opp-4F opp-4B opp-4C	GraRS	oligopeptide ABC transporter, oligopeptide-binding protein	23.643	4.56334	2.63098	0.55996	4.69851	2.62065e-06	8.225e-06
SACOL0983	SACOL0983	leuA2 SACOL0982 SACOL0983 SACOL0984		hypothetical protein	49.8126	5.63844	2.62612	0.392051	6.6984	2.1071e-11	1.09035e-10
SACOL0997	opp-4D	opp-4A opp-4D opp-4F opp-4B opp-4C	GraRS	oligopeptide ABC transporter, ATP-binding protein	7.74003	2.95234	2.60644	0.857445	3.03977	0.00236756	0.00475153
SACOL2193	SACOL2193	SACOL2193		transcriptional regulator, MerR family	291.046	8.1851	2.58175	0.432902	5.96383	2.46398e-09	1.07839e-08
SACOL1438	SACOL1438	-		conserved hypothetical protein	406.046	8.6655	2.58087	0.271704	9.49886	2.12208e-21	2.52032e-20
SACOL1658	SACOL1658	SACOL1658		hypothetical protein	113.118	6.82169	2.57863	0.372773	6.91742	4.59941e-12	2.56729e-11
SACOL0830	SACOL0830	SACOL0830 SACOL0831 whiA	SigB	conserved hypothetical protein	3228.11	11.6565	2.57696	0.281271	9.16184	5.10214e-20	5.52424e-19
SACOL0842	eno	gapR gap pgk tpiA pgm eno	GapR	enolase	112156	16.7752	2.56992	0.292277	8.79273	1.45966e-18	1.36168e-17
SACOL0837	gapR	gapR gap pgk tpiA pgm eno	GapR	gapA transcriptional regulator	67622.1	16.0452	2.56707	0.250846	10.2336	1.40139e-24	2.00966e-23
SACOL1759	SACOL1759	SACOL1759		universal stress protein family	35987.3	15.1352	2.56424	0.303923	8.43712	3.25251e-17	2.76617e-16
SACOL0189	SACOL0189	SACOL0189		staphylococcus tandem lipoprotein	445.131	8.79809	2.56313	0.371519	6.89906	5.23488e-12	2.91596e-11
SACOL1854	SACOL1854	SACOL1854		hypothetical protein	207.713	7.69845	2.55886	0.28454	8.99297	2.40647e-19	2.39403e-18
SACOL1795	pepA1	murC ftsK pheT2 SACOL1793 SACOL1794 pepA1		glutamyl aminopeptidase	3542.41	11.7905	2.55548	0.215625	11.8515	2.11364e-32	4.25252e-31
SACOL0355	SACOL0355	SACOL0335-SACOL0338 ssb1 SACOL0340 -SACOL0356 dut	Prophage L54a	prophage L54a hypothetical protein	28.7563	4.84581	2.55175	0.5445	4.68642	2.7803e-06	8.69569e-06
SACOL2478	fmrO	SACOL2477 fmrO dapF	GraRS	conserved hypothetical protein	141.883	7.14856	2.54773	0.30008	8.49017	2.06344e-17	1.79453e-16
SACOL0061	tauE	cstR tauE	CstR	Sulfite exporter TauE/SafE	138.984	7.11877	2.54603	0.332582	7.65535	1.92786e-14	1.33227e-13
SACOL1831	tal	tal		transaldolase	6489.75	12.6639	2.54234	0.245811	10.3427	4.51729e-25	6.65498e-24
SACOL0451	ahpF	ahpCF	PerR	alkyl hydroperoxide reductase, subunit F	72348.1	16.1427	2.53759	0.244025	10.3989	2.50877e-25	3.71628e-24
SACOL2593	gbaA	gbaA gbaB SACOL2595 SACOL2596 SACOL2597	GbaA	TetR-family transcriptional regulator GbaA	192.988	7.59237	2.53449	0.281426	9.00586	2.1399e-19	2.15268e-18
SACOL0456	SACOL0456	SACOL0455 SACOL0456 yflT	SigB	conserved hypothetical protein	1655.72	10.6932	2.52996	0.279869	9.03979	1.56966e-19	1.62138e-18
SACOL0661	SACOL0661	SACOL0661		hypothetical protein	0.350163	-1.5139	2.5227	4.05887	0.621529	0.534252	0.614218
SACOL2307	SACOL2307	SACOL2307		conserved hypothetical protein	0.350163	-1.5139	2.5227	4.05887	0.621529	0.534252	0.614218
SACOL0891	SACOL0891	SACOL0891 SACOL0892 SACOL0893 SACOL0894 SACOL0895	pathogenicity island	transcriptional regulator, putative	184.704	7.52907	2.5203	0.282429	8.92365	4.51175e-19	4.28298e-18
SACOL2013	SACOL2013	SACOL2013		hypothetical protein	170.22	7.41125	2.51412	0.259174	9.70052	2.99956e-22	3.77888e-21
SACOL2594	gbaB	gbaA gbaB SACOL2595 SACOL2596 SACOL2597	GbaA	oxidoreductase, short chain dehydrogenase/reductase family	427.767	8.74068	2.5011	0.279446	8.9502	3.54847e-19	3.40451e-18
SACOL0538	ispE	ipk purR yabJ		4-diphosphocytidyl-2C-methyl-D-erythritol kinase	9267.05	13.1779	2.49869	0.192311	12.993	1.3411e-38	3.65213e-37
SACOL1153	polX	polX mutS2		DNA-dependent DNA polymerase family X	2819.86	11.4614	2.4923	0.326998	7.62177	2.50229e-14	1.71658e-13
SACOL0907	seb	seb	pathogenicity island	staphylococcal enterotoxin B	615.61	9.26587	2.49217	0.297189	8.38581	5.03779e-17	4.17904e-16
SACOL0387	SACOL0387	SACOL0387	Prophage L54a	prophage L54a hypothetical protein	285.468	8.15719	2.48273	0.243337	10.2028	1.92546e-24	2.71782e-23
SACOL2480	SACOL2480	SACOL2480		hypothetical protein	68.5361	6.09879	2.48193	0.403478	6.15132	7.68394e-10	3.4642e-09
SACOL0358	SACOL0358	SACOL0358 SACOL0359 SACOL0360 SACOL0361 SACOL0362 SACOL0363	AgrA	conserved hypothetical protein	32.0476	5.00214	2.47923	0.600084	4.13147	3.60452e-05	9.80605e-05
SACOL1883	SACOL1883	SACOL1882 SACOL1883		hypothetical protein	250.923	7.9711	2.47816	0.274865	9.01591	1.95235e-19	1.98624e-18
SACOL0416	efeU	efeOBU	Fur	conserved domain protein	287.05	8.16516	2.47702	0.244932	10.1131	4.83331e-24	6.71681e-23
SACOL1633	mtaB	mtaB rsmE prmA dnaJ dnaK grpE hrcA	GraRS	conserved hypothetical protein	12476.2	13.6069	2.47675	0.179835	13.7724	3.7382e-43	1.17188e-41
SACOL2455	SACOL2455	-		hypothetical protein	271.212	8.08328	2.46562	0.283613	8.6936	3.51123e-18	3.19807e-17
SACOL1955	dinP	dinP		DNA-damage-inducible protein P	1786.03	10.8025	2.45771	0.192844	12.7445	3.34344e-37	8.58467e-36
SACOL1154	mutS2	polX mutS2		DNA mismatch repair MutS2 family protein	6451.94	12.6555	2.45721	0.272616	9.01343	1.99703e-19	2.01647e-18
SACOL0556	hslO	hslO	GraRS	redox-sensitive chaperonin, 33 kDa	8023.08	12.9699	2.45394	0.171338	14.3222	1.5892e-46	5.78985e-45
SACOL0357	dut	SACOL0335-SACOL0338 ssb1 SACOL0340 -SACOL0356 dut	Prophage L54a	prophage L54a, deoxyuridine 5'-triphosphate nucleotidohydrolase	77.5325	6.27673	2.43736	0.47836	5.09524	3.48294e-07	1.22745e-06
SACOL0757	SACOL0757	deoR	FruR	transcriptional regulator, DeoR family	3798.96	11.8914	2.42654	0.341835	7.09858	1.26046e-12	7.30796e-12
SACOL1258	SACOL1258	-		hypothetical protein	1.39212	0.477282	2.42472	2.14838	1.12862	0.259056	0.334811
SACOL0364	SACOL0364	SACOL0364	Prophage L54a	prophage L54a, transcriptional regulator, RinA family	205.063	7.67993	2.41534	0.31345	7.70566	1.30165e-14	9.11495e-14
SACOL0354	SACOL0354	SACOL0335-SACOL0338 ssb1 SACOL0340 -SACOL0356 dut	Prophage L54a	prophage L54a hypothetical protein	40.1385	5.32691	2.40048	0.603078	3.98038	6.88041e-05	0.000181161
SACOL2304	SACOL2304	SACOL2304	CcpA	conserved domain protein	1123.46	10.1337	2.37544	0.359433	6.60885	3.8731e-11	1.95175e-10
SACOL0386	SACOL0386	SACOL0376 - SACOL0386	Prophage L54a	prophage L54a hypothetical protein	116.448	6.86355	2.36181	0.284883	8.29046	1.12812e-16	9.18852e-16
SACOL1288	infB	rimP nusA SACOL1286 rplGA infB		translation initiation factor IF-2	43502.2	15.4088	2.3609	0.185273	12.7428	3.41823e-37	8.69392e-36
SACOL1684	SACOL1684	-		hypothetical protein	605.707	9.24248	2.34771	0.200748	11.6948	1.35476e-31	2.64669e-30
SACOL1368	katA	katA	PerR	catalase	10147.1	13.3088	2.33039	0.196515	11.8586	1.94215e-32	3.93687e-31
SACOL0359	SACOL0359	SACOL0358 SACOL0359 SACOL0360 SACOL0361 SACOL0362 SACOL0363	AgrA	hypothetical protein	18.8658	4.2377	2.32481	0.673113	3.45382	0.000552703	0.00125007
SACOL1737	polA	coaE fpg polA	GraRS	DNA polymerase I	6095.07	12.5734	2.32286	0.200849	11.5652	6.18584e-31	1.17444e-29
SACOL2115	SACOL2115	SACOL2115		conserved hypothetical protein	9756.95	13.2522	2.31258	0.224465	10.3026	6.85471e-25	9.93564e-24
SACOL0060	SACOL0060	SACOL0060		hypothetical protein	14.4865	3.85663	2.30797	0.742786	3.10719	0.00188878	0.00388121
SACOL1781	isdH	isdH	Fur	Cell surface receptor IsdH for hemoglobin-haptoglobin complexes	311.37	8.28249	2.30617	0.255366	9.03086	1.70328e-19	1.75268e-18
SACOL2660	isaB	isaB	MgrA	immunodominant antigen B	3089.09	11.593	2.29415	0.195034	11.7628	6.06834e-32	1.20296e-30
SACOL1498	bshA	dinG birA papS bshA	BSH	N-acetyl-alpha-D-glucosaminyl L-malate synthase BshA	1428.34	10.4801	2.29124	0.265163	8.64087	5.57849e-18	5.01321e-17
SACOL0191	SACOL0191	SACOL0191		M23/M37 peptidase domain protein	260.669	8.02607	2.28551	0.327497	6.97873	2.97862e-12	1.67648e-11
SACOL1493	dnaD	SACOL1491 nth dnaD		DNA replication protein DnaD, putative	903.901	9.82002	2.2851	0.33312	6.85969	6.90102e-12	3.76622e-11
SACOL2456	SACOL2456	SACOL2456 SACOL2457		conserved hypothetical protein	1440.96	10.4928	2.27554	0.209616	10.8557	1.87305e-27	3.07911e-26
SACOL0514	gltB	gltB gltD	GltC	glutamate synthase, large subunit (GOGAT)	941.488	9.8788	2.27117	0.305369	7.43747	1.02635e-13	6.66758e-13
SACOL0363	SACOL0363	SACOL0358 SACOL0359 SACOL0360 SACOL0361 SACOL0362 SACOL0363	AgrA	conserved hypothetical protein	135.029	7.07712	2.26299	0.342948	6.59863	4.14971e-11	2.08335e-10
SACOL2454	SACOL2454	SACOL2454		hypothetical protein	2.06479	1.046	2.26252	1.80293	1.25491	0.20951	0.27852
SACOL1794	SACOL1794	murC ftsK pheT2 SACOL1793 SACOL1794 pepA1		thioredoxin, putative	1382.28	10.4328	2.25851	0.246082	9.17789	4.39636e-20	4.79862e-19
SACOL0291	SACOL0291	SACOL0291		conserved hypothetical protein	41.1919	5.36429	2.25399	0.445676	5.05747	4.24856e-07	1.48178e-06
SACOL2635	nrdD	nrdDG	NrdR	anaerobic ribonucleoside-triphosphate reductase	814.295	9.66941	2.24926	0.320705	7.01348	2.32465e-12	1.31665e-11
SACOL0832	whiA	SACOL0830 SACOL0831 whiA	SigB	conserved hypothetical protein	3784.88	11.886	2.24539	0.200795	11.1825	4.96724e-29	8.47575e-28
SACOL0831	SACOL0831	SACOL0830 SACOL0831 whiA	SigB	conserved hypothetical protein	4165.55	12.0243	2.24356	0.206606	10.8591	1.80556e-27	2.98637e-26
SACOL1555	SACOL1555	SACOL1555		peptidase, M20/M25/M40 family	2518.1	11.2981	2.24203	0.179479	12.4919	8.2674e-36	1.92146e-34
SACOL1325	gpxA1	gpxA1	AgrA	glutathione peroxidase	2109.35	11.0426	2.23843	0.221902	10.0875	6.27541e-24	8.67616e-23
SACOL0529	SACOL0529	SACOL0529 SACOL0530 rsml	MgrA	conserved hypothetical protein	673.547	9.39563	2.23277	0.305538	7.30766	2.71831e-13	1.69643e-12
SACOL0557	cysK	cysK	CymR	cysteine synthase	19658.2	14.2628	2.22842	0.26743	8.33272	7.90045e-17	6.51364e-16
SACOL0385	SACOL0385	SACOL0376 - SACOL0386	Prophage L54a	prophage L54a hypothetical protein	238.357	7.89698	2.22634	0.276604	8.04881	8.36018e-16	6.49541e-15
SACOL0976	yitU	cdr yitU	GraRS	hydrolase, haloacid dehalogenase-like family	2184.25	11.0929	2.22359	0.316807	7.01873	2.23886e-12	1.27341e-11
SACOL0059	SACOL0059	SACOL0059		conserved hypothetical protein	175.278	7.4535	2.22192	0.31668	7.01627	2.27864e-12	1.29331e-11
SACOL1500	SACOL1500	SACOL1500 - SACOL1503 aroA aroB aroC	AgrA	conserved hypothetical protein	38575.8	15.2354	2.22107	0.243916	9.1059	8.55576e-20	9.04562e-19
SACOL0057	SACOL0057	SACOL0057		hypothetical protein	1.93946	0.955655	2.20808	1.73925	1.26956	0.204242	0.272593
SACOL0384	SACOL0384	SACOL0376 - SACOL0386	Prophage L54a	prophage L54a hypothetical protein	856.221	9.74184	2.20704	0.280788	7.86014	3.83715e-15	2.83424e-14
SACOL1097	SACOL1097	-		hypothetical protein	28.881	4.85205	2.19815	0.48239	4.55678	5.19433e-06	1.56294e-05
SACOL1106	SACOL1106	SACOL1106		conserved hypothetical protein	1070.29	10.0638	2.19724	0.242758	9.05116	1.41451e-19	1.46674e-18
SACOL0114	cap5M2	galE cap5M2	MgrA	capsular polysaccharide biosynthesis glycosyltransferase, putative	20.2054	4.33667	2.17994	0.616487	3.53607	0.000406127	0.000943082
SACOL2668	sasF	sasF	TcaR	LPXTG cell wall surface anchor family protein	2494.51	11.2845	2.17619	0.238539	9.12297	7.30951e-20	7.78911e-19
SACOL2451	opuCC	opuCD opuCC opuCB opuCA	GraRS	glycine/betaine ABC transporter, amino acid-binding protein	907.769	9.82618	2.17118	0.270202	8.03539	9.32828e-16	7.18544e-15
SACOL2282	ureC	ureABCEFGD	CcpA	urease, alpha subunit	5563.88	12.4419	2.16089	0.261923	8.2501	1.58262e-16	1.27366e-15
SACOL1553	SACOL1553	SACOL1553		glyoxalase family protein	2946.98	11.525	2.15973	0.200215	10.7871	3.96185e-27	6.35782e-26
SACOL2190	SACOL2190	-		conserved hypothetical protein	21.6106	4.43367	2.15929	0.542441	3.98069	6.87164e-05	0.000181161
SACOL0219	SACOL0219	SACOL0219 hmp	NsrR	hypothetical protein	142.286	7.15265	2.1592	0.421249	5.12571	2.96425e-07	1.0543e-06
SACOL1927	yfhP	yfhP		conserved hypothetical protein	2937.31	11.5203	2.148	0.234846	9.14639	5.88691e-20	6.32315e-19
SACOL2450	opuCD	opuCD opuCC opuCB opuCA	GraRS	glycine/betaine ABC transporter, permease protein	636.7	9.31447	2.14766	0.278897	7.70056	1.35475e-14	9.43771e-14
SACOL2281	ureB	ureABCEFGD	CcpA	urease, beta subunit	1953.27	10.9317	2.14732	0.282697	7.59581	3.05861e-14	2.07708e-13
SACOL1107	SACOL1107	SACOL1107 potABCD		transcriptional regulator, Cro/CI family	254.316	7.99048	2.14728	0.25464	8.43262	3.38001e-17	2.86557e-16
SACOL0478	ssl11	ssl11 SACOL0479	AgrA	exotoxin 3, putative	2.46044	1.29891	2.13994	1.57749	1.35655	0.174924	0.238179
SACOL2280	ureA	ureABCEFGD	CcpA	urease, gamma subunit	894.233	9.80451	2.13421	0.288565	7.39595	1.40406e-13	9.01272e-13
SACOL1645	comEB	holA comEC comEB comEA ubiE rsfS yqeK nadD yhbY aroE yqeH yqeG mtn		comE operon protein 2	1195.19	10.223	2.12459	0.209803	10.1266	4.21008e-24	5.88103e-23
SACOL0829	trxB	trxB	PerR	thioredoxin-disulfide reductase	15104.1	13.8827	2.12319	0.195269	10.8731	1.54796e-27	2.57611e-26
SACOL0362	SACOL0362	SACOL0358 SACOL0359 SACOL0360 SACOL0361 SACOL0362 SACOL0363	AgrA	conserved hypothetical protein	49.5643	5.63123	2.12042	0.398954	5.31494	1.0669e-07	3.98388e-07
SACOL1492	nth	SACOL1491 nth dnaD		endonuclease III	1601.95	10.6456	2.12034	0.239569	8.85064	8.70224e-19	8.17464e-18
SACOL2366	paiA	paiA		acetyltransferase, GNAT family	88.1438	6.46179	2.11376	0.323014	6.54387	5.99482e-11	2.96008e-10
SACOL0895	SACOL0895	SACOL0891 SACOL0892 SACOL0893 SACOL0894 SACOL0895	pathogenicity island	pathogenicity island protein	49.899	5.64094	2.10414	0.381665	5.51304	3.52681e-08	1.38807e-07
SACOL0835	SACOL0835	SACOL0835	SigB	conserved hypothetical protein	1505.55	10.5561	2.08918	0.33689	6.20137	5.59736e-10	2.57078e-09
SACOL0101	sbnB	sbnABCDEFGHI	Fur	possible ornithine cyclodeaminase	151.922	7.24719	2.08622	0.358064	5.82637	5.66444e-09	2.40115e-08
SACOL0901	SACOL0901	SACOL0901 SACOL0902 SACOL0903	pathogenicity island	pathogenicity island protein	1870.32	10.8691	2.07803	0.303615	6.84427	7.6865e-12	4.16121e-11
SACOL0908	ear	ear	SaeRS	hypothetical protein	625.034	9.28779	2.07597	0.236361	8.78305	1.59096e-18	1.47905e-17
SACOL2369	iruO	SACOL2368 iruO	Fur	ferredoxin--NADP(+) reductase reduces heme iron and siderophore iron	1194.73	10.2225	2.07231	0.22275	9.30328	1.36183e-20	1.53619e-19
SACOL0353	SACOL0353	SACOL0335-SACOL0338 ssb1 SACOL0340 -SACOL0356 dut	Prophage L54a	prophage L54a hypothetical protein	57.7013	5.85053	2.06968	0.460524	4.49419	6.98346e-06	2.05989e-05
SACOL2150	sasB	sasB		sasB protein	687.067	9.42431	2.05572	0.24284	8.46531	2.55471e-17	2.20048e-16
SACOL0700	abcA	abcA	MgrA	ABC transporter, ATP-binding/permease protein	5752.51	12.49	2.05157	0.206862	9.91756	3.49204e-23	4.68385e-22
SACOL1003	trfA	trfA	SarA	negative regulator of competence MecA, putative	7051.01	12.7836	2.04566	0.194615	10.5113	7.66008e-26	1.16676e-24
SACOL0111	butA	butA	CcpA	acetoin reductase	7607.59	12.8932	2.0448	0.301157	6.78981	1.12278e-11	5.97042e-11
SACOL2711	yceI	yceI	SigB	lipocalin homolog	3114.08	11.6046	2.04317	0.306478	6.66662	2.61758e-11	1.34163e-10
SACOL1683	SACOL1683	SACOL1683		HesA/MoeB/ThiF family protein	6370.14	12.6371	2.04	0.178952	11.3997	4.19322e-30	7.69042e-29
SACOL0539	purR	ipk purR yabJ		pur operon repressor	13485	13.7191	2.03912	0.199679	10.212	1.75241e-24	2.48657e-23
SACOL2128	pdp	pdp	GraRS	pyrimidine-nucleoside phosphorylase	9356.16	13.1917	2.03858	0.215588	9.45591	3.20217e-21	3.76989e-20
SACOL2452	opuCB	opuCD opuCC opuCB opuCA	GraRS	glycine/betaine ABC transporter, permease protein	333.141	8.37999	2.03576	0.266676	7.63382	2.27896e-14	1.56737e-13
SACOL1108	potA	SACOL1107 potABCD		spermidine/putrescine ABC transporter, ATP-binding protein	578.307	9.17569	2.03353	0.23271	8.73849	2.36254e-18	2.16646e-17
SACOL2457	SACOL2457	SACOL2456 SACOL2457		hypothetical protein	87.5363	6.45181	2.0247	0.368158	5.49956	3.80744e-08	1.49199e-07
SACOL0390	SACOL0390	SACOL0390		lipase precursor, interruption-C	19.2406	4.26608	2.02325	0.543927	3.71972	0.000199447	0.000487055
SACOL2283	ureE	ureABCEFGD	CcpA	urease accessory protein UreE	1873.74	10.8717	2.02126	0.210424	9.60561	7.57061e-22	9.27744e-21
SACOL1681	SACOL1681	-		Rrf2 family protein	2241.85	11.1305	2.01872	0.204693	9.8622	6.07059e-23	7.98357e-22
SACOL1349	gLY1	gLY1	MgrA	conserved hypothetical protein	338.49	8.40297	2.01319	0.277871	7.24503	4.32328e-13	2.61923e-12
SACOL1631	SACOL1631	SACOL1629 SACOL1630 SACOL1631		conserved hypothetical protein	5642.41	12.4621	2.0081	0.211281	9.50441	2.01195e-21	2.40009e-20
SACOL2278	caiA	caiA	CymR	acyl-CoA dehydrogenase-related protein	477.699	8.89996	2.00294	0.275919	7.25916	3.89496e-13	2.36505e-12
SACOL2191	SACOL2191	SACOL2191		hypothetical protein	13.8505	3.79187	1.99627	0.763536	2.61451	0.00893565	0.0163524
SACOL0113	galE	galE cap5M2	MgrA	NAD-dependent epimerase/dehydratase family protein	81.9049	6.35588	1.99614	0.404391	4.93617	7.96724e-07	2.66167e-06
SACOL0292	SACOL0292	SACOL0291 - SACOL0297		conserved hypothetical protein	68.6879	6.10198	1.99486	0.43259	4.61144	3.99888e-06	1.22372e-05
SACOL1447	SACOL1447	SACOL1446 SACOL1447		conserved hypothetical protein	11132.2	13.4425	1.99063	0.21698	9.17429	4.5457e-20	4.94161e-19
SACOL2667	entB2	entB2		isochorismatase family protein	1683.92	10.7176	1.98417	0.175713	11.2921	1.43545e-29	2.5629e-28
SACOL2404	SACOL2404	SACOL2404 yefM		addiction module toxin, Txe/YoeB family	708.789	9.46921	1.98276	0.242318	8.18248	2.78053e-16	2.2113e-15
SACOL0508	SACOL0508	SACOL0508	GraRS	conserved hypothetical protein	660.917	9.36832	1.97671	0.201734	9.79856	1.14202e-22	1.48023e-21
SACOL0530	SACOL0530	SACOL0529 SACOL0530 rsml	MgrA	conserved hypothetical protein	384.902	8.58835	1.96647	0.28636	6.86712	6.55128e-12	3.58261e-11
SACOL0820	lysM	lysM	MgrA	LysM domain protein	212.064	7.72836	1.96638	0.237044	8.29545	1.08173e-16	8.83742e-16
SACOL2045	ilvC	ilvDBNC-leuABCD-ilvA2	CodY	ketol-acid reductoisomerase	138.903	7.11794	1.96392	0.26207	7.49387	6.68722e-14	4.44058e-13
SACOL0102	sbnC	sbnABCDEFGHI	Fur	IucA/IucC family siderophore biosynthesis protein	269.192	8.07249	1.96299	0.308117	6.37092	1.87896e-10	8.94995e-10
SACOL2189	cobB	cobB		transcriptional regulator, Sir2 family	601.325	9.232	1.96025	0.29347	6.67958	2.39626e-11	1.23289e-10
SACOL2044	ilvN	ilvDBNC-leuABCD-ilvA2	CodY	acetolactate synthase, small subunit, truncation	22.1165	4.46705	1.95486	0.567327	3.44573	0.000569511	0.00128485
SACOL1771	ohr	ohr		OsmC/Ohr family protein	675.452	9.39971	1.9463	0.261447	7.44434	9.743e-14	6.36008e-13
SACOL0707	dhaK	dhaKLM	CcpA	dihydroxyacetone kinase family protein	1576.75	10.6227	1.93967	0.18489	10.4909	9.50776e-26	1.44005e-24
SACOL2285	ureG	ureABCEFGD	CcpA	urease accessory protein UreG	3267.23	11.6739	1.93162	0.264665	7.29836	2.91301e-13	1.80126e-12
SACOL2284	ureF	ureABCEFGD	CcpA	urease accessory protein UreF	2390.71	11.2232	1.93107	0.213976	9.02471	1.8018e-19	1.84702e-18
SACOL1424	pstS	phoU pstB pstA pstC pstS	PhoPR	phosphate ABC transporter, phosphate-binding protein	15.2904	3.93455	1.92875	0.617395	3.12401	0.00178406	0.00368287
SACOL0943	SACOL0943	SACOL0942 sufA		conserved hypothetical protein	1237.08	10.2727	1.92829	0.221853	8.69177	3.56842e-18	3.23921e-17
SACOL2405	yefM	SACOL2404 yefM		addiction module antitoxin, Axe family	699.132	9.44942	1.92053	0.256013	7.5017	6.29939e-14	4.19337e-13
SACOL0819	SACOL0819	SACOL0819		hypothetical protein	6.24866	2.64355	1.91571	0.929102	2.0619	0.0392173	0.0635396
SACOL1289	rbfA	rbfA truB ribC	SigB	ribosome-binding factor A	3225.31	11.6552	1.90674	0.223621	8.52665	1.50646e-17	1.31437e-16
SACOL0056	SACOL0056	SACOL0056		hypothetical protein	0.175081	-2.5139	1.90551	4.08047	0.466984	0.640512	0.708584
SACOL0471	SACOL0471	SACOL0471		hypothetical protein	0.294368	-1.76431	1.90551	4.08047	0.466984	0.640512	0.708584
SACOL1372	SACOL1372	SACOL1372		hypothetical protein	0.175081	-2.5139	1.90551	4.08047	0.466984	0.640512	0.708584
SACOL2259	SACOL2259	SACOL2259		hypothetical protein	0.294368	-1.76431	1.90551	4.08047	0.466984	0.640512	0.708584
SACOL2629	SACOL2629	-		hypothetical protein	0.175081	-2.5139	1.90551	4.08047	0.466984	0.640512	0.708584
SACOL2042	ilvD	ilvDBNC-leuABCD-ilvA2	CodY	dihydroxy-acid dehydratase	255.683	7.99821	1.90339	0.264275	7.2023	5.92036e-13	3.53126e-12
SACOL0131	SACOL0131	SACOL0131		hypothetical protein	1.55722	0.638974	1.89967	1.89029	1.00496	0.314917	0.395443
SACOL1616	SACOL1616	SACOL1616 trmK		conserved hypothetical protein TIGR00486	3627.7	11.8248	1.8987	0.190931	9.94446	2.66611e-23	3.59391e-22
SACOL0977	yitW	yitW	GraRS	conserved hypothetical protein	7101.34	12.7939	1.8925	0.261278	7.24326	4.38012e-13	2.64771e-12
SACOL2046	leuA	ilvDBNC-leuABCD-ilvA2	CodY	2-isopropylmalate synthase	253.552	7.98614	1.89225	0.302151	6.26261	3.78598e-10	1.76287e-09
SACOL2199	budB/alsS	alsD alsS	CidR	acetolactate synthase, catabolic	928.79	9.85921	1.88899	0.244716	7.71911	1.17143e-14	8.22439e-14
SACOL0780	recQ1	SACOL0779 recQ1	AgrA	ATP-dependent DNA helicase RecQ	2551.28	11.317	1.88534	0.285966	6.59289	4.31339e-11	2.1575e-10
SACOL0220	hmp	SACOL0219 hmp	NsrR	flavohemoglobin protein	3233.84	11.659	1.87795	0.288995	6.49821	8.12838e-11	3.96995e-10
SACOL0670	SACOL0670	btuF fecD SACOL0667 SACOL0668 SACOL0669 SACOL0670		conserved hypothetical protein	267.933	8.06573	1.87643	0.347959	5.39267	6.94191e-08	2.65843e-07
SACOL0474	ssl10	ssl10	MgrA	exotoxin 4, putative	55.2463	5.78781	1.86554	0.374604	4.98003	6.35743e-07	2.1641e-06
SACOL2156	salA	salA		ATP-binding protein, Mrp/Nbp35 family	5838.29	12.5113	1.86471	0.175049	10.6525	1.69655e-26	2.64387e-25
SACOL2549	aes	aes		esterase, putative	3091.17	11.5939	1.86271	0.19197	9.70309	2.92501e-22	3.71973e-21
SACOL0383	SACOL0383	SACOL0376 - SACOL0386	Prophage L54a	prophage L54a hypothetical protein	1340.59	10.3887	1.84373	0.251356	7.33513	2.21505e-13	1.39528e-12
SACOL1353	SACOL1353	SACOL1352 SACOL1353 SACOL1354 SACOL1355		ABC transporter, permease protein, putative	9.61807	3.26575	1.82805	0.778106	2.34936	0.0188055	0.0325624
SACOL0445	SACOL0445	SACOL0445		conserved domain protein	599.236	9.22698	1.82791	0.232625	7.85777	3.91023e-15	2.88032e-14
SACOL1522	ebpS	ebpS		elastin binding protein, putative	7378.97	12.8492	1.82739	0.248423	7.35596	1.89566e-13	1.20252e-12
SACOL1783	acs	acs		acetyl-CoA synthetase	649.264	9.34266	1.82658	0.296007	6.17074	6.79694e-10	3.09536e-09
SACOL0173	ipdC	ipdC	CcpA	indole-3-pyruvate decarboxylase	4949.57	12.2731	1.82205	0.251962	7.23143	4.77946e-13	2.88265e-12
SACOL0204	pflB	pflB pflA	Rex	formate acetyltransferase	12006.3	13.5515	1.81978	0.34243	5.31432	1.07056e-07	3.99202e-07
SACOL2286	ureD	ureABCEFGD	CcpA	urease accessory protein UreD	2385.43	11.22	1.81643	0.221712	8.19273	2.55376e-16	2.04301e-15
SACOL0781	opuBA	opuBA opuBB	GraRS	osmoprotectant ABC transporter, ATP-binding protein, putative	1008.98	9.97869	1.81504	0.266272	6.8165	9.32843e-12	4.99989e-11
SACOL0783	opuBB	opuBA opuBB	GraRS	osmoprotectant ABC transporter, permease protein	1729.95	10.7565	1.81503	0.294149	6.17047	6.80887e-10	3.09557e-09
SACOL2463	pepA2	pepA2		glutamyl-aminopeptidase	3315.72	11.6951	1.81245	0.252689	7.17267	7.35492e-13	4.35799e-12
SACOL1617	trmK	SACOL1616 trmK		conserved hypothetical protein	1633.51	10.6738	1.80851	0.235424	7.68192	1.56725e-14	1.0862e-13
SACOL0823	uvrB	uvrB uvrA	LexA	excinuclease ABC, B subunit	3029.2	11.5647	1.80568	0.245889	7.34346	2.0814e-13	1.31416e-12
SACOL0344	SACOL0344	SACOL0335-SACOL0338 ssb1 SACOL0340 -SACOL0356 dut	Prophage L54a	prophage L54a hypothetical protein	42.3463	5.40417	1.80109	0.568115	3.17029	0.00152287	0.0031753
SACOL1630	SACOL1630	SACOL1629 SACOL1630 SACOL1631		conserved hypothetical protein	13012.2	13.6676	1.80061	0.249899	7.20535	5.78932e-13	3.46075e-12
SACOL1190	bshC	bshC	BSH	cysteine ligase BshC	2560.83	11.3224	1.79763	0.323562	5.55576	2.764e-08	1.09746e-07
SACOL1541	fur	xerD fur		transcriptional regulator, Fur family	2171.64	11.0846	1.79038	0.307214	5.82781	5.61578e-09	2.38428e-08
SACOL1762	tpx	tpx	PerR	thiol peroxidase	8925.96	13.1238	1.78157	0.184494	9.65656	4.61106e-22	5.75529e-21
SACOL0563	SACOL0563	SACOL0563		transcriptional regulator, GntR family	77.6722	6.27933	1.77589	0.305777	5.80778	6.33075e-09	2.671e-08
SACOL0879	SACOL0879	truncated-SA		conserved hypothetical protein	1601.73	10.6454	1.77166	0.229993	7.7031	1.32806e-14	9.27577e-14
SACOL1356	SACOL1356	-		hypothetical protein	2.04482	1.03197	1.77055	1.53225	1.15552	0.247878	0.322373
SACOL2406	SACOL2406	SACOL2406 dsbA SACOL2408	GraRS	hypothetical protein	20.6694	4.36942	1.77	0.57546	3.0758	0.00209938	0.0042781
SACOL1200	SACOL1200	SACOL1200 SACOL1201 ylmF ylmG ylmH SACOL1205		conserved hypothetical protein TIGR00726	1344.48	10.3928	1.76933	0.209554	8.44331	3.0848e-17	2.64019e-16
SACOL2453	opuCA	opuCD opuCC opuCB opuCA	GraRS	glycine/betaine ABC transporter, ATP-binding protein	425.36	8.73254	1.76909	0.225921	7.83057	4.85659e-15	3.52921e-14
SACOL1953	SACOL1953	SACOL1953		hypothetical protein	5.92926	2.56785	1.76457	1.10499	1.5969	0.110287	0.158156
SACOL0874	ntrA	ntrA	Fur	nitroreductase reduces staphyloferrinA-iron	1717.38	10.746	1.76037	0.179871	9.78689	1.28182e-22	1.65349e-21
SACOL2127	SACOL2127	SACOL2127		conserved hypothetical protein	2178.75	11.0893	1.75813	0.257394	6.83051	8.46116e-12	4.55315e-11
SACOL0072	SACOL0072	SACOL0072		LysR family transcriptional regulator	73.6013	6.20166	1.75763	0.361005	4.86871	1.12328e-06	3.68861e-06
SACOL2562	adaB	adaB		methylated-DNA--protein-cysteine methyltransferase	1276.59	10.3181	1.75416	0.240503	7.2937	3.01562e-13	1.86044e-12
SACOL0314	nanR	nanR		conserved hypothetical protein	442.708	8.79021	1.75313	0.368939	4.75181	2.01603e-06	6.40945e-06
SACOL0172	entB	entB		isochorismatase	1585.89	10.6311	1.75003	0.237534	7.36752	1.73827e-13	1.10789e-12
SACOL0821	yfbR	yfbR csbA		HD domain protein	74.0652	6.21072	1.74916	0.495487	3.53019	0.00041526	0.000960155
SACOL0894	SACOL0894	SACOL0891 SACOL0892 SACOL0893 SACOL0894 SACOL0895	pathogenicity island	pathogenicity island protein	71.1255	6.15229	1.74843	0.35442	4.93321	8.08908e-07	2.69903e-06
SACOL1736	fpg	coaE fpg polA	GraRS	formamidopyrimidine-DNA glycosylase	2298.82	11.1667	1.72722	0.245213	7.04375	1.8714e-12	1.08036e-11
SACOL0376	SACOL0376	SACOL0376 - SACOL0386	Prophage L54a	prophage L54a, major tail protein, putative	766.508	9.58216	1.71361	0.272117	6.29731	3.02853e-10	1.42494e-09
SACOL1744	SACOL1744	-		-	3.05558	1.61145	1.71344	1.31465	1.30335	0.192456	0.259171
SACOL0360	SACOL0360	SACOL0358 SACOL0359 SACOL0360 SACOL0361 SACOL0362 SACOL0363	AgrA	hypothetical protein	26.7293	4.74035	1.70766	0.507924	3.36204	0.000773699	0.00170695
SACOL1352	SACOL1352	SACOL1352 SACOL1353 SACOL1354 SACOL1355		ABC transporter, ATP-binding protein	16.2342	4.02096	1.70279	0.917872	1.85515	0.0635742	0.0973289
SACOL0817	SACOL0817	SACOL0817		hypothetical protein	33.734	5.07613	1.6984	0.452432	3.75393	0.000174082	0.000430178
SACOL0293	SACOL0293	SACOL0291 - SACOL0297		conserved hypothetical protein	72.0827	6.17158	1.69826	0.438011	3.87721	0.000105662	0.000270269
SACOL0301	SACOL0301	SACOL0301	Rex	formate/nitrite transporter family protein	697.711	9.44649	1.69715	0.34502	4.91899	8.699e-07	2.8918e-06
SACOL0892	SACOL0892	SACOL0891 SACOL0892 SACOL0893 SACOL0894 SACOL0895	pathogenicity island	pathogenicity island protein	132.222	7.04682	1.69328	0.273345	6.19467	5.84073e-10	2.66892e-09
SACOL1491	SACOL1491	SACOL1491 nth dnaD		conserved hypothetical protein	470.62	8.87842	1.69313	0.296188	5.7164	1.08805e-08	4.51291e-08
SACOL0519	SACOL0519	SACOL0519		acetyltransferase, GNAT family	540.998	9.07948	1.69268	0.222786	7.59777	3.01284e-14	2.05117e-13
SACOL0347	SACOL0347	SACOL0335-SACOL0338 ssb1 SACOL0340 -SACOL0356 dut	Prophage L54a	prophage L54a hypothetical protein	64.727	6.0163	1.68701	0.483929	3.48607	0.00049017	0.00112277
SACOL1176	SACOL1176	-		hypothetical protein	15.3582	3.94094	1.67776	0.614779	2.72904	0.00635189	0.0119921
SACOL1629	SACOL1629	SACOL1629 SACOL1630 SACOL1631		conserved hypothetical protein	10875.6	13.4088	1.66352	0.204441	8.13693	4.05443e-16	3.20549e-15
SACOL1446	SACOL1446	SACOL1446 SACOL1447		conserved hypothetical protein	1656.4	10.6938	1.658	0.234049	7.08401	1.40045e-12	8.10218e-12
SACOL1204	ylmH	SACOL1200 SACOL1201 ylmF ylmG ylmH SACOL1205		YlmH protein	2246.85	11.1337	1.64979	0.261151	6.3174	2.66009e-10	1.25378e-09
SACOL2198	budA1/alsD	alsD alsS	CidR	alpha-acetolactate decarboxylase	287.548	8.16766	1.64839	0.285156	5.78065	7.44146e-09	3.12009e-08
SACOL0318	int	int	Prophage L54a	prophage L54a, integrase	110.917	6.79334	1.63884	0.354525	4.62264	3.78883e-06	1.16341e-05
SACOL0065	sqr	cstAB sqr	CstR	NAD(P)/FAD-dependent oxidoreductase	781.693	9.61046	1.63703	0.306416	5.34249	9.16794e-08	3.45206e-07
SACOL0960	rocD2	rocD gluD	CcpA	ornithine aminotransferase	3654.84	11.8356	1.63424	0.205696	7.94494	1.94281e-15	1.46144e-14
SACOL0343	SACOL0343	SACOL0335-SACOL0338 ssb1 SACOL0340 -SACOL0356 dut	Prophage L54a	prophage L54a, replicative DNA helicase, putative	141.245	7.14206	1.63282	0.421011	3.87834	0.000105174	0.000269276
SACOL1784	acuA	acuA acuC	CcpA	acetoin utilization protein AcuA	138.985	7.11879	1.62747	0.37137	4.38235	1.17404e-05	3.36724e-05
SACOL1155	trxA	trxA		thioredoxin	7709.41	12.9124	1.62733	0.180533	9.01403	1.98628e-19	2.01316e-18
SACOL0348	SACOL0348	SACOL0335-SACOL0338 ssb1 SACOL0340 -SACOL0356 dut	Prophage L54a	prophage L54a hypothetical protein	36.0443	5.1717	1.62471	0.539016	3.01421	0.00257651	0.00512639
SACOL1646	comEA	holA comEC comEB comEA ubiE rsfS yqeK nadD yhbY aroE yqeH yqeG mtn		comE operon protein 1-related protein	547.054	9.09554	1.61181	0.289149	5.57432	2.48504e-08	9.92544e-08
SACOL0036	SACOL0036	SACOL0036	SCC-mec	IS1272, transposase	5.57977	2.48021	1.61131	1.06195	1.51731	0.129188	0.182447
SACOL1712	abrB	abrB	SarA	abrB protein putative	1017.62	9.99098	1.60754	0.20106	7.99532	1.29241e-15	9.84278e-15
SACOL2618	ldh2	ldh2		L-lactate dehydrogenase	991.063	9.95283	1.6071	0.283311	5.67257	1.40669e-08	5.77237e-08
SACOL0154	aldA1	aldA	CcpA	aldehyde dehydrogenase	3281.4	11.6801	1.6016	0.220345	7.26861	3.63213e-13	2.2255e-12
SACOL0805	SACOL0805	SACOL0805		glycerate kinase family protein	1987.46	10.9567	1.59805	0.243878	6.55264	5.65277e-11	2.8066e-10
SACOL0278	SACOL0278	SACOL0277- SACOL0282		hypothetical protein	210.302	7.71632	1.59673	0.336743	4.74167	2.11963e-06	6.72298e-06
SACOL0897	SACOL0897	SACOL0896 SACOL0897	pathogenicity island	pathogenicity island protein	373.448	8.54476	1.59531	0.231356	6.89547	5.36889e-12	2.9783e-11
SACOL1189	SACOL1189	SACOL1189		acetyltransferase, GNAT family	1713.8	10.743	1.59391	0.188549	8.45356	2.82561e-17	2.42607e-16
SACOL0857	SACOL0857	SACOL0857		staphylocoagulase precursor, putative	31.6541	4.98432	1.59013	0.526517	3.0201	0.0025269	0.00503884
SACOL1713	SACOL1713	-		hypothetical protein	186.13	7.54016	1.58875	0.320999	4.94939	7.44456e-07	2.49634e-06
SACOL1032	comK1	comK1		ComK family protein	3.47091	1.79531	1.58776	1.33159	1.19238	0.233112	0.305379
SACOL1109	potB	SACOL1107 potABCD		spermidine/putrescine ABC transporter, permease protein	254.3	7.99039	1.58005	0.239038	6.61005	3.84203e-11	1.94157e-10
SACOL2043	ilvB	ilvDBNC-leuABCD-ilvA2	CodY	acetolactate synthase, large subunit, biosynthetic type	266.002	8.05529	1.57848	0.279398	5.64955	1.60864e-08	6.54133e-08
SACOL1643	holA	holA comEC comEB comEA ubiE rsfS yqeK nadD yhbY aroE yqeH yqeG mtn		DNA polymerase III, delta subunit	267.16	8.06156	1.57752	0.370992	4.25216	2.11719e-05	5.87841e-05
SACOL0480	SCIN	SCIN	SaeRS	hypothetical protein	627.017	9.29236	1.57566	0.215704	7.30474	2.77804e-13	1.72572e-12
SACOL0361	SACOL0361	SACOL0358 SACOL0359 SACOL0360 SACOL0361 SACOL0362 SACOL0363	AgrA	conserved hypothetical protein	32.2307	5.01036	1.57337	0.437666	3.5949	0.000324515	0.000763432
SACOL0003	yaaA	yaaA recF gyrB gyrA	AgrA	conserved hypothetical protein	3600.52	11.814	1.57058	0.24959	6.29264	3.12115e-10	1.46596e-09
SACOL1842	yidD	yidD	Rot	conserved hypothetical protein TIGR00278	382.929	8.58093	1.56341	0.274092	5.70397	1.17048e-08	4.83249e-08
SACOL0280	SACOL0280	SACOL0277- SACOL0282		hypothetical protein	189.324	7.56471	1.56218	0.313887	4.97688	6.46158e-07	2.19401e-06
SACOL1614	nfo	nfo cshB		endonuclease IV	3596.4	11.8123	1.55661	0.239786	6.49163	8.49105e-11	4.13211e-10
SACOL2229	rplN	adk secY rplO rpmD rpsE rplR rplF rpsH rpsN2 rplE rplX rplN rpsQ rpmC rplP rpsC rplV rpsS rplB rplW rplD rplC rpsJ	Translation	ribosomal protein L14	36586	15.159	1.55498	0.296739	5.24022	1.60388e-07	5.85914e-07
SACOL1615	cshB	nfo cshB		ATP-dependent RNA helicase, DEAD/DEAH box family	3180.86	11.6352	1.55301	0.250148	6.20837	5.35384e-10	2.46313e-09
SACOL2432	SACOL2432	-		hypothetical protein	3.38304	1.75832	1.55171	1.21265	1.2796	0.200686	0.268778
SACOL0382	SACOL0382	SACOL0376 - SACOL0386	Prophage L54a	prophage L54a hypothetical protein	137.909	7.10757	1.54049	0.289806	5.3156	1.06304e-07	3.97498e-07
SACOL1220	fbpA	fbpA		fibronectin/fibrinogen binding-related protein	2707.71	11.4029	1.53891	0.350527	4.39027	1.13212e-05	3.25743e-05
SACOL0878	SACOL0878	SACOL0878		hypothetical protein	79.8443	6.31912	1.53869	0.306635	5.01799	5.22153e-07	1.79557e-06
SACOL1992	SACOL1992	SACOL1992		conserved hypothetical protein	1192.29	10.2195	1.53725	0.187752	8.18764	2.66389e-16	2.1248e-15
SACOL0893	SACOL0893	SACOL0891 SACOL0892 SACOL0893 SACOL0894 SACOL0895	pathogenicity island	pathogenicity island protein	55.2227	5.78719	1.53407	0.36218	4.23564	2.27899e-05	6.32116e-05
SACOL2368	SACOL2368	SACOL2368 iruO	Fur	acetyltransferase, GNAT family	292.009	8.18987	1.52324	0.258468	5.89332	3.78521e-09	1.6354e-08
SACOL1373	SACOL1373	SACOL1373		conserved hypothetical protein	556.04	9.11904	1.52267	0.292439	5.20678	1.92147e-07	6.94406e-07
SACOL1644	comEC	holA comEC comEB comEA ubiE rsfS yqeK nadD yhbY aroE yqeH yqeG mtn		competence protein ComEC/Rec2, putative	67.6384	6.07977	1.52123	0.355213	4.28258	1.84742e-05	5.1774e-05
SACOL2565	feoA	feoAB	Fur	FeoA domain protein	131.536	7.03931	1.52096	0.378071	4.02294	5.74773e-05	0.000152819
SACOL2318	SACOL2318	SACOL2318	CodY	conserved hypothetical protein	3290.68	11.6842	1.51836	0.196554	7.72494	1.11909e-14	7.89807e-14
SACOL0350	SACOL0350	SACOL0335-SACOL0338 ssb1 SACOL0340 -SACOL0356 dut	Prophage L54a	prophage L54a hypothetical protein	53.6792	5.74629	1.51724	0.409153	3.70826	0.000208689	0.000507327
SACOL0995	oppA	SACOL0990 oppB oppC oppD oppF oppA	MgrA	oligopeptide ABC transporter, oligopeptide-binding protein	508.995	8.99151	1.51347	0.263784	5.73753	9.6065e-09	3.99678e-08
SACOL0103	sbnD	sbnABCDEFGHI	Fur	MFS family major facilitator transporter	155.011	7.27623	1.51147	0.352124	4.29245	1.76714e-05	4.96789e-05
SACOL0271	exsA	esxA	GraRS	Typ-VII-SS 6 kDa early secretory antigenic target ESAT-6 (EsxA)	17011.1	14.0542	1.51039	0.314881	4.79669	1.61308e-06	5.18338e-06
SACOL0104	sbnE	sbnABCDEFGHI	Fur	IucA/IucC family siderophore biosynthesis protein	273.435	8.09505	1.50978	0.324977	4.64581	3.3875e-06	1.04493e-05
SACOL1056	sspB1	sspC sspB1		cysteine protease precursor SspB	367.68	8.52231	1.50862	0.282521	5.33986	9.30186e-08	3.49273e-07
SACOL2192	akr5F	akr5F	GraRS	oxidoreductase, aldo/keto reductase family	2355.49	11.2018	1.50624	0.280058	5.37829	7.51955e-08	2.86338e-07
SACOL0352	SACOL0352	SACOL0335-SACOL0338 ssb1 SACOL0340 -SACOL0356 dut	Prophage L54a	prophage L54a hypothetical protein	22.7016	4.50472	1.50604	0.527593	2.85455	0.00430975	0.00835905
SACOL1152	cvpA	zapA cvpA	Rot	colicin V production protein, putative	189.271	7.56431	1.50446	0.451753	3.33027	0.000867625	0.00189863
SACOL1048	SACOL1048	SACOL1048	ArlR	acetyltransferase, GNAT family	55.4303	5.7926	1.50337	0.384434	3.91061	9.20617e-05	0.000236831
SACOL2211	SACOL2211	truA SACOL2209 SACOL2210 SACOL2211		ABC transporter, ATP-binding protein	708.047	9.4677	1.49689	0.311631	4.80339	1.56e-06	5.03685e-06
SACOL1735	coaE	coaE fpg polA	GraRS	dephospho-CoA kinase	2149.4	11.0697	1.49616	0.217417	6.88151	5.92194e-12	3.26494e-11
SACOL0541	spoVG	-		spoVG protein	8085.57	12.9811	1.49318	0.220999	6.7565	1.41368e-11	7.40056e-11
SACOL1113	SACOL1113	SACOL1113		conserved hypothetical protein	259.905	8.02184	1.48728	0.23206	6.40905	1.46432e-10	7.03708e-10
SACOL1057	sspA	sspA		V8 Protease	456.495	8.83445	1.48521	0.310475	4.78366	1.72128e-06	5.50483e-06
SACOL0336	SACOL0336	SACOL0335-SACOL0338 ssb1 SACOL0340 -SACOL0356 dut	Prophage L54a	prophage L54a hypothetical protein	16.2756	4.02464	1.4773	0.551533	2.67854	0.00739447	0.0138057
SACOL0213	fadD	fadDEX	CcpA	acyl-CoA dehydrogenase family protein	21.8025	4.44642	1.4725	0.544164	2.70598	0.00681032	0.0127771
SACOL0713	SACOL0713	SACOL0713		hypothetical protein	266.981	8.06059	1.45801	0.351052	4.15327	3.27755e-05	8.96175e-05
SACOL1578	SACOL1578	SACOL1575 SACOL1576 SACOL1577 SACOL1578		FtsK/SpoIIIE family protein	24.5472	4.61749	1.45798	0.533239	2.7342	0.00625322	0.0118306
SACOL2228	rplX	adk secY rplO rpmD rpsE rplR rplF rpsH rpsN2 rplE rplX rplN rpsQ rpmC rplP rpsC rplV rpsS rplB rplW rplD rplC rpsJ	Translation	ribosomal protein L24	29549.5	14.8508	1.45766	0.29019	5.02312	5.08376e-07	1.75266e-06
SACOL0105	sbnF	sbnABCDEFGHI	Fur	IucA/IucC family siderophore biosynthesis protein	399.633	8.64253	1.45697	0.326274	4.4655	7.98833e-06	2.33585e-05
SACOL2520	SACOL2520	SACOL2520		membrane protein, putative	1995.71	10.9627	1.45691	0.436581	3.3371	0.000846586	0.0018541
SACOL0531	rsmI	SACOL0529 SACOL0530 rsml	MgrA	tetrapyrrole methylase family protein	839.707	9.71374	1.45516	0.223375	6.51441	7.29779e-11	3.58353e-10
SACOL2048	leuC	ilvDBNC-leuABCD-ilvA2	CodY	3-isopropylmalate dehydratase, large subunit	215.483	7.75143	1.45101	0.337915	4.29402	1.75468e-05	4.93801e-05
SACOL0896	SACOL0896	SACOL0896 SACOL0897	pathogenicity island	pathogenicity island protein	166.933	7.38313	1.45069	0.284968	5.0907	3.56737e-07	1.25556e-06
SACOL0277	SACOL0277	SACOL0277- SACOL0282		hypothetical protein	154.525	7.2717	1.45046	0.366139	3.9615	7.44815e-05	0.000194764
SACOL2288	SACOL2288	SACOL2288 sarY SACOL2290	MgrA	conserved hypothetical protein	1511.35	10.5616	1.44923	0.205905	7.03836	1.94509e-12	1.1205e-11
SACOL2047	leuB	ilvDBNC-leuABCD-ilvA2	CodY	3-isopropylmalate dehydrogenase	114.674	6.84139	1.44847	0.33003	4.38889	1.13929e-05	3.27107e-05
SACOL2231	rpmC	adk secY rplO rpmD rpsE rplR rplF rpsH rpsN2 rplE rplX rplN rpsQ rpmC rplP rpsC rplV rpsS rplB rplW rplD rplC rpsJ	Translation	ribosomal protein L29	28716	14.8096	1.44537	0.286187	5.05043	4.40826e-07	1.53351e-06
SACOL1006	yjbM	yjbM hbo	GraRS	conserved hypothetical protein	809.088	9.66015	1.44502	0.299968	4.81724	1.45558e-06	4.71663e-06
SACOL0378	SACOL0378	SACOL0376 - SACOL0386	Prophage L54a	prophage L54a hypothetical protein	62.6486	5.96921	1.44174	0.380484	3.78923	0.000151112	0.000374447
SACOL2232	rplP	adk secY rplO rpmD rpsE rplR rplF rpsH rpsN rplE rplX rplN rpsQ rpmC rplP rpsC rplV rpsS rplB rplW rplD rplC rpsJ	Translation	ribosomal protein L16	40587.1	15.3087	1.43716	0.297736	4.82695	1.38637e-06	4.52501e-06
SACOL0004	recF	yaaA recF gyrB gyrA	AgrA	recF protein	13542.9	13.7252	1.43397	0.203993	7.02949	2.07287e-12	1.18651e-11
SACOL1350	SACOL1350	SACOL1350 cls1		conserved hypothetical protein	30.5039	4.93092	1.43333	0.435378	3.29215	0.000994241	0.0021461
SACOL0339	ssb1	SACOL0335-SACOL0338 ssb1 SACOL0340 -SACOL0356 dut	Prophage L54a	prophage L54a, single-stranded DNA binding protein	67.1696	6.06974	1.43058	0.339764	4.21051	2.54795e-05	7.03819e-05
SACOL0106	sbnG	sbnABCDEFGHI	Fur	HpcH/HpaI family aldolase	231.825	7.85689	1.43008	0.371859	3.84575	0.000120184	0.00030319
SACOL1445	norQ	norD norQ		CbbQ/NirQ/NorQ/GpvN family protein	2466.47	11.2682	1.4294	0.1995	7.16494	7.78201e-13	4.58085e-12
SACOL2506	sarT	sarT		staphylococcal accessory regulator T	1.70366	0.768635	1.4289	2.03985	0.700491	0.483621	0.565413
SACOL0377	SACOL0377	SACOL0376 - SACOL0386	Prophage L54a	prophage L54a hypothetical protein	94.0962	6.55607	1.42578	0.338593	4.21089	2.54364e-05	7.03349e-05
SACOL1179	ssl13	ssl12 ssl13 ssl14		exotoxin 4, putative	3.92094	1.9712	1.41804	1.19634	1.18531	0.235894	0.308424
SACOL2078	csoR	SACOL2076 SACOL2077 csoR	SigB	conserved hypothetical protein	152.496	7.25263	1.41555	0.269283	5.25675	1.46625e-07	5.37095e-07
SACOL2226	rpsN2	adk secY rplO rpmD rpsE rplR rplF rpsH rpsN2 rplE rplX rplN rpsQ rpmC rplP rpsC rplV rpsS rplB rplW rplD rplC rpsJ	Translation	ribosomal protein S14	22576.7	14.4625	1.41549	0.293459	4.82348	1.41076e-06	4.59349e-06
SACOL1657	SACOL1657	SACOL1657		enterotoxin type A, putative	22.968	4.52155	1.41411	0.534243	2.64693	0.00812251	0.0149476
SACOL1369	rpmG1	rpmG1	Translation	ribosomal protein L33	4024.69	11.9747	1.41183	0.210684	6.70116	2.06767e-11	1.07201e-10
SACOL1785	acuC	acuA acuC	CcpA	acetoin utilization protein AcuC	185.876	7.5382	1.40723	0.300695	4.67993	2.86969e-06	8.95449e-06
SACOL2129	deoC2	deoC2	GraRS	deoxyribose-phosphate aldolase	3495.18	11.7712	1.40074	0.203711	6.87613	6.14999e-12	3.38036e-11
SACOL1770	ugpQ2	ugpQ2		glycerophosphoryl diester phosphodiesterase, putative	122.374	6.93515	1.40012	0.320267	4.37173	1.23267e-05	3.52416e-05
SACOL2222	rpsE	adk secY rplO rpmD rpsE rplR rplF rpsH rpsN2 rplE rplX rplN rpsQ rpmC rplP rpsC rplV rpsS rplB rplW rplD rplC rpsJ	Translation	ribosomal protein S5	57792.9	15.8186	1.39996	0.313664	4.46327	8.07187e-06	2.35772e-05
SACOL0379	SACOL0379	SACOL0376 - SACOL0386	Prophage L54a	prophage L54a, tail tape meausure protein, TP901 family	2385.32	11.22	1.39825	0.261437	5.34832	8.87729e-08	3.35471e-07
SACOL0258	SACOL0258	SACOL0258		hypothetical protein	1.68542	0.753112	1.39779	1.67764	0.833189	0.404738	0.486914
SACOL0394	SACOL0394	SACOL0394 gcvH-L SACOL0396 sirTM lplA2		conserved hypothetical protein	465.218	8.86176	1.39756	0.26503	5.27324	1.34035e-07	4.92315e-07
SACOL1497	papS	dinG birA papS bshA	BSH	polyA polymerase	1298.82	10.343	1.39585	0.203219	6.86873	6.47765e-12	3.54954e-11
SACOL2227	rplE	adk secY rplO rpmD rpsE rplR rplF rpsH rpsN2 rplE rplX rplN rpsQ rpmC rplP rpsC rplV rpsS rplB rplW rplD rplC rpsJ	Translation	ribosomal protein L5	38862.7	15.2461	1.39507	0.274338	5.08523	3.67184e-07	1.28897e-06
SACOL0731	ccpE	ccpE		transcriptional regulator, LysR family	1353.46	10.4024	1.39361	0.187119	7.44771	9.4977e-14	6.215e-13
SACOL0871	SACOL0871	SACOL0871	MgrA	acetyltransferase, putative	382.357	8.57878	1.39306	0.28831	4.83182	1.35288e-06	4.42106e-06
SACOL1786	ccpA	ccpA	CcpA	catabolite control protein A	6527.62	12.6723	1.39238	0.191716	7.26273	3.79365e-13	2.31396e-12
SACOL0294	SACOL0294	SACOL0291 - SACOL0297		conserved hypothetical protein	67.8225	6.08369	1.38771	0.474709	2.92329	0.00346357	0.00673721
SACOL0166	SACOL0166	SACOL0166	GraRS	conserved hypothetical protein	2645.41	11.3693	1.38525	0.279735	4.95201	7.34516e-07	2.46607e-06
SACOL0370	SACOL0370	SACOL0366 SACOL0367 SACOL0368 SACOL0369 SACOL0370	Prophage L54a	prophage L54a, major capsid protein, putative	1966.6	10.9415	1.37754	0.22259	6.1887	6.06622e-10	2.76726e-09
SACOL0027	SACOL0027	-		conserved hypothetical protein	14.8279	3.89024	1.37651	0.632105	2.17766	0.0294312	0.0490096
SACOL2260	SACOL2260	-		hypothetical protein	268.922	8.07105	1.37582	0.307744	4.47067	7.79756e-06	2.28751e-05
SACOL1752	SACOL1752	SACOL1752		CBS domain protein	2034.97	10.9908	1.37368	0.227115	6.04839	1.46298e-09	6.45533e-09
SACOL0730	SACOL0730	SACOL0730		conserved hypothetical protein	496.251	8.95493	1.36695	0.300705	4.5458	5.47258e-06	1.63934e-05
SACOL0351	SACOL0351	SACOL0335-SACOL0338 ssb1 SACOL0340 -SACOL0356 dut	Prophage L54a	prophage L54a hypothetical protein	45.7784	5.51659	1.36556	0.356609	3.82929	0.000128513	0.000322299
SACOL2223	rplR	adk secY rplO rpmD rpsE rplR rplF rpsH rpsN2 rplE rplX rplN rpsQ rpmC rplP rpsC rplV rpsS rplB rplW rplD rplC rpsJ	Translation	ribosomal protein L18	38196.7	15.2212	1.36377	0.281005	4.85319	1.21489e-06	3.97978e-06
SACOL0940	yuzD	yuzD		conserved hypothetical protein	297.083	8.21472	1.36373	0.274318	4.97135	6.64883e-07	2.24909e-06
SACOL2634	nrdG	nrdDG	NrdR	anaerobic ribonucleoside-triphosphate reductase activating protein	200.93	7.65055	1.3627	0.309939	4.39668	1.09921e-05	3.16609e-05
SACOL1761	SACOL1761	ackA SACOL1761		conserved hypothetical protein	2441.57	11.2536	1.3583	0.298393	4.55206	5.31221e-06	1.59523e-05
SACOL1444	norD	norD norQ		conserved hypothetical protein	4866.61	12.2487	1.35677	0.200235	6.77589	1.23639e-11	6.54872e-11
SACOL1734	gapA2	gapB		glyceraldehyde 3-phosphate dehydrogenase	5457.6	12.4141	1.35394	0.326977	4.14077	3.46144e-05	9.43583e-05
SACOL0381	SACOL0381	SACOL0376 - SACOL0386	Prophage L54a	prophage L54a hypothetical protein	417.752	8.7065	1.3537	0.229384	5.90146	3.60294e-09	1.55915e-08
SACOL1999	SACOL1999	SACOL1999		conserved hypothetical protein	70.0086	6.12946	1.35316	0.426795	3.17051	0.0015217	0.0031753
SACOL0118	sodA1	sodA1	SigB	superoxide dismutase	564.866	9.14177	1.3529	0.320744	4.218	2.46483e-05	6.82257e-05
SACOL0261	SACOL0261	SACOL0261		drug transporter, putative	444.393	8.79569	1.35245	0.248307	5.44668	5.13201e-08	1.98506e-07
SACOL2600	SACOL2600	SACOL2600 feoB_3 cobW_3	Zur	conserved hypothetical protein	104.906	6.71295	1.35217	0.374787	3.60783	0.00030877	0.000728934
SACOL0784	hisC	hisC	HisR	histidinol-phosphate aminotransferase	354.714	8.47051	1.3509	0.250823	5.38587	7.20958e-08	2.75312e-07
SACOL2233	rpsC	adk secY rplO rpmD rpsE rplR rplF rpsH rpsN rplE rplX rplN rpsQ rpmC rplP rpsC rplV rpsS rplB rplW rplD rplC rpsJ	Translation	ribosomal protein S3	54664.7	15.7383	1.35076	0.286158	4.72033	2.35459e-06	7.43324e-06
SACOL0705	fhuB	fhuABG	Fur	iron (Fe3+) ABC transporter, membrane protein	1972.84	10.9461	1.34864	0.229755	5.8699	4.36047e-09	1.87493e-08
SACOL2221	rpmD	adk secY rplO rpmD rpsE rplR rplF rpsH rpsN2 rplE rplX rplN rpsQ rpmC rplP rpsC rplV rpsS rplB rplW rplD rplC rpsJ	Translation	ribosomal protein L30p/L7e	30082.9	14.8767	1.34659	0.307477	4.37947	1.1897e-05	3.40492e-05
SACOL0708	dhaL	dhaKLM	CcpA	DAK2 domain protein	1187.37	10.2136	1.34652	0.201046	6.69759	2.11886e-11	1.09434e-10
SACOL1519	ansA	ansA		L-asparaginase	1096.39	10.0985	1.34306	0.311638	4.30967	1.63497e-05	4.61559e-05
SACOL0515	gltD	gltB gltD	GltC	glutamate synthase, small subunit (GOGAT)	369.911	8.53103	1.34249	0.262004	5.12393	2.99239e-07	1.06291e-06
SACOL0939	nfu	nfu		NifU domain protein	2146.81	11.068	1.34093	0.233254	5.74878	8.9888e-09	3.74557e-08
SACOL1813	SACOL1813	-		-	57.3292	5.8412	1.34085	0.343242	3.90642	9.36727e-05	0.000240745
SACOL2224	rplF	adk secY rplO rpmD rpsE rplR rplF rpsH rpsN2 rplE rplX rplN rpsQ rpmC rplP rpsC rplV rpsS rplB rplW rplD rplC rpsJ	Translation	ribosomal protein L6	44156.8	15.4303	1.33876	0.278663	4.8042	1.55368e-06	5.02246e-06
SACOL0164	ausA	ausA acpS		gramicidin S synthetase 2 related protein	8250.59	13.0103	1.33482	0.237378	5.62317	1.87483e-08	7.55538e-08
SACOL2007	SACOL2007	SACOL2007		-	452.268	8.82104	1.33437	0.270167	4.93905	7.85058e-07	2.62595e-06
SACOL0523	idcC	ldcC tmk pstA		Orn/Lys/Arg decarboxylase	364.897	8.51135	1.33427	0.231001	5.77605	7.64727e-09	3.2014e-08
SACOL0836	SACOL0836	SACOL0836		hypothetical protein	3.24289	1.69728	1.33403	1.45681	0.915719	0.359814	0.441224
SACOL2526	SACOL2526	SACOL2525 SACOL2526	MgrA	-	3.26431	1.70678	1.32984	1.29689	1.02541	0.305172	0.385179
SACOL0375	SACOL0375	SACOL0372 - SACOL0375	Prophage L54a	prophage L54a, major tail protein, putative	725.373	9.50258	1.32496	0.288653	4.59017	4.42894e-06	1.35072e-05
SACOL2033	SACOL2033	SACOL2033 yedE		conserved hypothetical protein	158.279	7.30632	1.32342	0.304834	4.34142	1.41562e-05	4.03436e-05
SACOL1882	SACOL1882	SACOL1882 SACOL1883		hypothetical protein	10.5668	3.40146	1.32251	0.781781	1.69167	0.0907094	0.133489
SACOL0843	SACOL0843	SACOL0843		conserved hypothetical protein	526.083	9.03915	1.32089	0.228191	5.78853	7.10041e-09	2.98638e-08
SACOL1007	hbo	yjbM hbo	GraRS	protozoan/cyanobacterial globin family protein	607.778	9.2474	1.31633	0.288251	4.56659	4.95719e-06	1.49659e-05
SACOL2466	SACOL2466	SACOL2466		hypothetical protein	7.04619	2.81684	1.31623	0.829256	1.58724	0.112457	0.161012
SACOL0876	arsC1	arsC1		arsenate reductase, putative	491.133	8.93997	1.3142	0.31318	4.19632	2.71288e-05	7.47846e-05
SACOL2477	SACOL2477	SACOL2477 fmrO dapF	GraRS	conserved hypothetical protein	75.7892	6.24392	1.30708	0.330469	3.95523	7.64613e-05	0.000199554
SACOL1110	potC	SACOL1107 potABCD		spermidine/putrescine ABC transporter, permease protein	359.476	8.48975	1.30543	0.263613	4.95206	7.34315e-07	2.46607e-06
SACOL2234	rplV	adk secY rplO rpmD rpsE rplR rplF rpsH rpsN2 rplE rplX rplN rpsQ rpmC rplP rpsC rplV rpsS rplB rplW rplD rplC rpsJ	Translation	ribosomal protein L22	26840.6	14.7121	1.3018	0.279133	4.66372	3.1055e-06	9.62348e-06
SACOL1720	engB	engB		GTP-binding protein, putative	637.722	9.31678	1.29846	0.206969	6.27367	3.52637e-10	1.64482e-09
SACOL0371	SACOL0371	SACOL0371	Prophage L54a	prophage L54a, DNA packaging protein, putative	374.507	8.54885	1.2982	0.248296	5.22844	1.70951e-07	6.22814e-07
SACOL2700	hisB	hisI hisF hisA hisH hisB hisC hisD hisG hisZ	HisR	imidazoleglycerol-phosphate dehydratase	13.1121	3.71282	1.29721	0.62121	2.0882	0.0367795	0.060132
SACOL2220	rplO	adk secY rplO rpmD rpsE rplR rplF rpsH rpsN2 rplE rplX rplN rpsQ rpmC rplP rpsC rplV rpsS rplB rplW rplD rplC rpsJ	Translation	ribosomal protein L15	47550.5	15.5372	1.2965	0.304283	4.26085	2.03647e-05	5.67769e-05
SACOL2476	cntA	SACOL2471 cntF cntD cnzC cntB cntA	AgrA	peptide ABC transporter, peptide-binding protein	611.534	9.25629	1.29619	0.190679	6.79774	1.06272e-11	5.67344e-11
SACOL0816	secA	secA	GraRS	preprotein translocase, SecA subunit	14246.3	13.7983	1.29347	0.177024	7.30679	2.7361e-13	1.70358e-12
SACOL2230	rpsQ	adk secY rplO rpmD rpsE rplR rplF rpsH rpsN2 rplE rplX rplN rpsQ rpmC rplP rpsC rplV rpsS rplB rplW rplD rplC rpsJ	Translation	ribosomal protein S17	25233.2	14.623	1.29045	0.231575	5.57249	2.51126e-08	1.00005e-07
SACOL1083	purD	purEKCSQLFMNHD	PurR	phosphoribosylamine--glycine ligase	970.456	9.92252	1.28164	0.286911	4.46702	7.93158e-06	2.3243e-05
SACOL0855	SACOL0855	SACOL0855	SigB	acetyltransferase, GNAT family	59.1221	5.88563	1.27828	0.415691	3.07506	0.00210457	0.00428427
SACOL2235	rpsS	adk secY rplO rpmD rpsE rplR rplF rpsH rpsN2 rplE rplX rplN rpsQ rpmC rplP rpsC rplV rpsS rplB rplW rplD rplC rpsJ	Translation	ribosomal protein S19	24720.1	14.5934	1.27339	0.295415	4.3105	1.62889e-05	4.60324e-05
SACOL0706	fhuG	fhuABG	Fur	iron (Fe3+) ABC transporter, membrane protein	2624.6	11.3579	1.26953	0.255078	4.97702	6.457e-07	2.19401e-06
SACOL2225	rpsH	adk secY rplO rpmD rpsE rplR rplF rpsH rpsN2 rplE rplX rplN rpsQ rpmC rplP rpsC rplV rpsS rplB rplW rplD rplC rpsJ	Translation	ribosomal protein S8	31168.3	14.9278	1.26917	0.271723	4.67084	2.99978e-06	9.32803e-06
SACOL0005	gyrB	yaaA recF gyrB gyrA	AgrA	DNA gyrase, B subunit	26253.7	14.6802	1.26838	0.225271	5.63045	1.79743e-08	7.26518e-08
SACOL0345	SACOL0345	SACOL0335-SACOL0338 ssb1 SACOL0340 -SACOL0356 dut	Prophage L54a	prophage L54a hypothetical protein	39.6799	5.31034	1.26823	0.491938	2.57802	0.00993671	0.0180521
SACOL0994	oppF	SACOL0990 oppB oppC oppD oppF oppA	MgrA	oligopeptide ABC transporter, ATP-binding protein	234.875	7.87575	1.26282	0.29675	4.2555	2.0858e-05	5.80322e-05
SACOL1619	dnaG	dnaG SACOL1620 SACOL1621		DNA primase	6421.86	12.6488	1.26003	0.244236	5.15906	2.48197e-07	8.89814e-07
SACOL0729	SACOL0729	SACOL0729		hypothetical protein	9.43002	3.23726	1.25934	0.747896	1.68384	0.0922127	0.135259
SACOL0338	SACOL0338	SACOL0335-SACOL0338 ssb1 SACOL0340 -SACOL0356 dut	Prophage L54a	prophage L54a hypothetical protein	70.1643	6.13267	1.258	0.359039	3.50381	0.000458658	0.00105507
SACOL2519	SACOL2519	SACOL2519	SigB	conserved hypothetical protein	750.986	9.55264	1.25757	0.318441	3.94915	7.84307e-05	0.000204299
SACOL0688	mntC	mntABC	MntR	mangenese/zinc ABC transporter, substrate-binding protein	427.73	8.74056	1.25752	0.416345	3.02037	0.00252467	0.00503813
SACOL0342	SACOL0342	SACOL0335-SACOL0338 ssb1 SACOL0340 -SACOL0356 dut	Prophage L54a	prophage L54a hypothetical protein	43.5202	5.44361	1.25595	0.416639	3.01448	0.00257422	0.00512563
SACOL0373	SACOL0373	SACOL0372 - SACOL0375	Prophage L54a	prophage L54a hypothetical protein	565.086	9.14233	1.25527	0.267402	4.69432	2.67501e-06	8.38586e-06
SACOL1901	SACOL1901	-		hypothetical protein	10.9675	3.45516	1.25252	0.711827	1.75958	0.0784786	0.117283
SACOL0898	SACOL0898	SACOL0898 SACOL0899 SACOL0900	pathogenicity island	pathogenicity island protein	91.3529	6.51338	1.2512	0.304971	4.10267	4.08406e-05	0.00011066
SACOL2568	SACOL2568	SACOL2568		hypothetical protein	15.1045	3.91691	1.24997	0.578238	2.16169	0.0306418	0.0509311
SACOL2114	SACOL2114	SACOL2114	SigB	aldehyde dehydrogenase	6650.71	12.6993	1.24478	0.196355	6.33946	2.30576e-10	1.0925e-09
SACOL0537	veg	veg		conserved hypothetical protein	10422.1	13.3474	1.24298	0.211845	5.86741	4.4265e-09	1.90029e-08
SACOL2433	SACOL2433	SACOL2433		hypothetical protein	217.951	7.76786	1.24272	0.374631	3.31719	0.000909284	0.00198015
SACOL2612	pepX	pepX		hydrolase, CocE/NonD family	497.803	8.95943	1.24135	0.245962	5.04692	4.48979e-07	1.55985e-06
SACOL1184	eta	eta		exfoliative toxin, putative	56.509	5.82041	1.2412	0.420022	2.9551	0.00312572	0.00611979
SACOL2241	SACOL2241	-		conserved hypothetical protein	208.465	7.70366	1.23431	0.375277	3.28907	0.00100518	0.00216797
SACOL2371	SACOL2371	SACOL2371		conserved hypothetical protein	262.094	8.03394	1.23318	0.225	5.48081	4.23377e-08	1.65424e-07
SACOL0978	SACOL0978	clpB		membrane protein, putative	93.9615	6.554	1.23212	0.365182	3.374	0.000740853	0.00163985
SACOL0724	SACOL0724	SACOL0724		conserved hypothetical protein	205.247	7.68122	1.23172	0.336321	3.66233	0.000249932	0.000598948
SACOL0050	pls	-		methicillin-resistant surface protein	56320.1	15.7814	1.22928	0.312169	3.93786	8.22105e-05	0.0002134
SACOL0540	yabJ	ipk purR yabJ		endoribonuclease L-PSP, putative	9071.9	13.1472	1.22445	0.210002	5.83066	5.52084e-09	2.34766e-08
SACOL1887	hemG	SACOL1890 hemEHG	PerR	protoporphyrinogen oxidase	3533.56	11.7869	1.22344	0.254895	4.79978	1.58841e-06	5.11632e-06
SACOL1223	coaBC	coaBC priA		phosphopantothenoylcysteine decarboxylase/phosphopantothenate--cysteine ligase	903.896	9.82001	1.21765	0.300102	4.05746	4.96087e-05	0.000133212
SACOL0856	clfA	clfA	MgrA	clumping factor A	17105.4	14.0622	1.21296	0.22887	5.29978	1.15941e-07	4.30545e-07
SACOL2203	clpA	clpA SACOL2204		ClpA-related protein	197.544	7.62603	1.2121	0.426203	2.84395	0.00445579	0.0086237
SACOL0395	gcvH-L	SACOL0394 gcvH-L SACOL0396 sirTM lplA2		glycine cleavage system H protein, putative	220.23	7.78287	1.21197	0.309522	3.91561	9.01758e-05	0.000232201
SACOL0822	csbA	yfbR csbA		conserved hypothetical protein	10.9535	3.45333	1.20969	0.747148	1.61907	0.105432	0.152002
SACOL0141	cap5F	cap5ABCDEFGHIJKLMNOP	SigB	capsular polysaccharide biosynthesis protein Cap5F	558.234	9.12473	1.20384	0.292981	4.10896	3.97448e-05	0.000107799
SACOL0442	selX	selX	SaeRS	staphylococcal enterotoxin, putative	26.9744	4.75352	1.20271	0.452099	2.66029	0.00780734	0.0144366
SACOL0327	SACOL0327	SACOL0327	Prophage L54a	prophage L54a hypothetical protein	96.1272	6.58687	1.20031	0.327253	3.66783	0.000244618	0.000586734
SACOL1448	sucB	sucB sucA	AgrA	2-oxoglutarate dehydrogenase, E2 component, dihydroipoamide succinyltransferase	18363.7	14.1646	1.20026	0.243675	4.92568	8.40695e-07	2.79817e-06
SACOL1253	ffh	smc ftsY SACOL1252 ffh		signal recognition particle protein	9320.64	13.1862	1.19892	0.235745	5.08566	3.66347e-07	1.28771e-06
SACOL1918	tnp3	tnp3		IS1181, transposase	69.2848	6.11447	1.1981	0.36992	3.2388	0.00120032	0.00254809
SACOL0520	dnaX	dnaX		DNA polymerase III, gamma and tau subunits	6104.88	12.5757	1.19771	0.181091	6.61385	3.74441e-11	1.89754e-10
SACOL2658	argR3	argR		transcriptional regulator, ArgR family	76.489	6.25718	1.18997	0.332599	3.57779	0.000346512	0.000814469
SACOL0913	SACOL0913	SACOL0913		conserved hypothetical protein	162.113	7.34086	1.17803	0.245754	4.79354	1.63863e-06	5.25921e-06
SACOL0380	SACOL0380	SACOL0376 - SACOL0386	Prophage L54a	prophage L54a hypothetical protein	187.544	7.55108	1.17397	0.303583	3.86704	0.000110166	0.000280991
SACOL1397	msrA	msrA2	MsrR	peptide methionine sulfoxide reductase	185.607	7.53611	1.16982	0.25602	4.56925	4.89466e-06	1.47937e-05
SACOL1417	opp-2B	opp-2FDCB	GraRS	peptide ABC transporter, permease protein	98.5873	6.62333	1.16607	0.298889	3.90136	9.5653e-05	0.000245601
SACOL0214	fadE	fadDEX	CcpA	long-chain-fatty-acid--CoA ligase, putative	48.0657	5.58693	1.16419	0.441588	2.63637	0.00837995	0.0154109
SACOL2624	acsA2	acsA2		acetyl-CoA synthetase, putative	3787.93	11.8872	1.16175	0.319627	3.63472	0.000278283	0.000662182
SACOL0287	SACOL0287	SACOL0286 SACOL0287 SACOL0288 SACOL0289		conserved hypothetical protein	33.8075	5.07927	1.15611	0.458382	2.52216	0.0116637	0.0209746
SACOL0756	ybaK	ybaK		ebsC protein	126.519	6.98321	1.15525	0.325244	3.55195	0.000382382	0.00089333
SACOL0295	SACOL0295	SACOL0291 - SACOL0297		conserved hypothetical protein	64.745	6.0167	1.15477	0.477299	2.41938	0.015547	0.0273019
SACOL1082	purH	purEKCSQLFMNHD	PurR	phosphoribosylaminoimidazolecarboxamide formyltransferase/IMP cyclohydrolase	621.293	9.27913	1.1546	0.270577	4.26717	1.97971e-05	5.53088e-05
SACOL1205	SACOL1205	SACOL1200 SACOL1201 ylmF ylmG ylmH SACOL1205		cell-division initiation protein, putative	4484.89	12.1309	1.15159	0.177707	6.48026	9.15621e-11	4.44777e-10
SACOL2264	moaE	moaA mobA moaD moaE mobB moeA	MgrA	molybdenum cofactor biosynthesis protein E	1103.31	10.1076	1.14899	0.207963	5.52495	3.29579e-08	1.29904e-07
SACOL1055	sspC	sspC sspB1		sspC protein	63.7074	5.99339	1.14448	0.331226	3.45528	0.000549726	0.00124534
SACOL1543	SACOL1543	SACOL1543		oxidoreductase, aldo/keto reductase family	1376.73	10.427	1.14079	0.223692	5.09982	3.39974e-07	1.20285e-06
SACOL1826	SACOL1826	-		conserved hypothetical protein	187.372	7.54976	1.13829	0.438541	2.59562	0.00944207	0.0171999
SACOL0975	cdr	cdr yitU	GraRS	coenzyme A disulfide reductase	6210.81	12.6006	1.13692	0.228663	4.97204	6.62532e-07	2.24677e-06
SACOL0331	SACOL0331	SACOL0331	Prophage L54a	prophage L54a hypothetical protein	12.9833	3.69858	1.13613	0.604032	1.8809	0.0599851	0.092517
SACOL1413	SACOL1413	SACOL1413		hypothetical protein	689.623	9.42966	1.13576	0.248734	4.56618	4.96701e-06	1.49788e-05
SACOL1513	hup	hup		DNA-binding protein HU	76166.3	16.2169	1.13554	0.313406	3.62323	0.000290944	0.000689873
SACOL1851	SACOL1851	SACOL1851		hypothetical protein	17.1168	4.09734	1.13503	0.605092	1.8758	0.0606827	0.0933794
SACOL2363	lctP2	lctP2	Rex	L-lactate permease	5779.43	12.4967	1.13477	0.324529	3.49668	0.00047109	0.00108206
SACOL2595	SACOL2595	gbaA gbaB SACOL2595 SACOL2596 SACOL2597	GbaA	hypothetical protein	230.552	7.84895	1.13448	0.30185	3.75844	0.000170975	0.000423277
SACOL2030	scrR	fruC scrB scrR	ScrR	sucrose operon repressor	436.938	8.77128	1.13391	0.293392	3.86483	0.000111166	0.000283006
SACOL2268	moaB	moaB moeB modC modB modA	MgrA	molybdenum cofactor biosynthesis protein B	889.836	9.7974	1.13162	0.184549	6.1318	8.68902e-10	3.8913e-09
SACOL0970	rexB	rexB rexA	Rot	exonuclease RexB	2170.52	11.0838	1.12675	0.175572	6.41756	1.38476e-10	6.67855e-10
SACOL0346	SACOL0346	SACOL0335-SACOL0338 ssb1 SACOL0340 -SACOL0356 dut	Prophage L54a	prophage L54a, N-6-adenine-methyltransferase	69.4228	6.11734	1.12555	0.373278	3.01532	0.00256706	0.00511515
SACOL0334	SACOL0334	SACOL0334	Prophage L54a	prophage L54a hypothetical protein	18.687	4.22396	1.12439	0.565221	1.98929	0.0466693	0.0741866
SACOL0326	SACOL0326	SACOL0325 SACOL0326	Prophage L54a	prophage L54a hypothetical protein	138.779	7.11664	1.11933	0.331354	3.37805	0.000730028	0.00162122
SACOL0340	SACOL0340	SACOL0335-SACOL0338 ssb1 SACOL0340 -SACOL0356 dut	Prophage L54a	prophage L54a hypothetical protein	86.9116	6.44148	1.11846	0.31617	3.53753	0.000403883	0.000939136
SACOL1321	glpD	glpK glpD SACOL1322 miaA hfq	SarA	aerobic glycerol-3-phosphate dehydrogenase	7799.18	12.9291	1.117	0.250432	4.46029	8.18482e-06	2.38812e-05
SACOL1815	SACOL1815	pldB SACOL1815		hypothetical protein	58.9199	5.88068	1.10461	0.365615	3.02123	0.00251749	0.00502753
SACOL2488	SACOL2488	SACOL2488		oxidoreductase, short-chain dehydrogenase/reductase family	619.387	9.2747	1.10358	0.269491	4.09505	4.2207e-05	0.000113904
SACOL0244	scdA	scdA		ScdA protein	515.489	9.0098	1.0966	0.218824	5.01132	5.40585e-07	1.85658e-06
SACOL0349	SACOL0349	SACOL0335-SACOL0338 ssb1 SACOL0340 -SACOL0356 dut	Prophage L54a	prophage L54a hypothetical protein	38.8341	5.27925	1.09628	0.407023	2.69341	0.00707253	0.0132322
SACOL1788	SACOL1788	SACOL1788 SACOL1789	SigB	conserved hypothetical protein	2741.74	11.4209	1.09494	0.360195	3.03985	0.00236694	0.00475153
SACOL2002	map	map	SaeRS	map protein, programmed frameshift	14.8534	3.89273	1.09467	0.789168	1.38712	0.165404	0.226821
SACOL1121	SACOL1121	SACOL1121	MgrA	conserved hypothetical protein	786.046	9.61847	1.09147	0.203391	5.36638	8.03345e-08	3.04616e-07
SACOL2218	adk	adk secY rplO rpmD rpsE rplR rplF rpsH rpsN2 rplE rplX rplN rpsQ rpmC rplP rpsC rplV rpsS rplB rplW rplD rplC rpsJ	Translation	adenylate kinase	55195.6	15.7523	1.08422	0.316169	3.42923	0.00060529	0.00135649
SACOL0184	oppF_2	oppF_2	CymR	peptide ABC transporter, ATP-binding protein	127.401	6.99323	1.07963	0.343673	3.14143	0.00168123	0.00348661
SACOL2219	secY	adk secY rplO rpmD rpsE rplR rplF rpsH rpsN2 rplE rplX rplN rpsQ rpmC rplP rpsC rplV rpsS rplB rplW rplD rplC rpsJ	Translation	preprotein translocase, SecY subunit	91712.4	16.4848	1.0794	0.288161	3.74584	0.000179792	0.000443069
SACOL2409	fmhA	fmhA		fmhA protein	62.1547	5.95779	1.07918	0.406298	2.65612	0.00790449	0.0145962
SACOL0900	SACOL0900	SACOL0898 SACOL0899 SACOL0900	pathogenicity island	pathogenicity island protein	295.217	8.20563	1.07885	0.279197	3.86413	0.000111488	0.000283558
SACOL2204	SACOL2204	clpA SACOL2204		hypothetical protein	406.441	8.6669	1.07773	0.320637	3.36122	0.000776001	0.00171063
SACOL2502	SACOL2502	SACOL2502		hypothetical protein	18.241	4.18911	1.07722	0.849972	1.26736	0.205026	0.273504
SACOL2539	srtA	srtA	MgrA	sortase	972.813	9.92602	1.0759	0.341027	3.15489	0.00160561	0.00333492
SACOL2265	mobB	moaA mobA moaD moaE mobB moeA	MgrA	molybdopterin-guanine dinucleotide biosynthesis protein B	940.091	9.87666	1.07499	0.209102	5.141	2.73279e-07	9.73262e-07
SACOL0754	norA	norA	MgrA	multi drug resistance protein (norA)	418.369	8.70863	1.07101	0.218585	4.89975	9.5959e-07	3.16653e-06
SACOL0369	SACOL0369	SACOL0366 SACOL0367 SACOL0368 SACOL0369 SACOL0370	Prophage L54a	prophage L54a, Clp protease, putative	631.105	9.30174	1.06633	0.248582	4.28965	1.78955e-05	5.02178e-05
SACOL1241	recG	recG		ATP-dependent DNA helicase RecG	1703.56	10.7343	1.06607	0.257817	4.13497	3.54997e-05	9.6674e-05
SACOL1105	pdhD	pdhA pdhB pdhC pdhD	PDH	pyruvate dehydrogenase complex E3 component, lipoamide dehydrogenase	130015	16.9883	1.06589	0.307391	3.46754	0.00052524	0.00119599
SACOL2077	SACOL2077	SACOL2076 SACOL2077 csoR	SigB	conserved hypothetical protein	112.073	6.80829	1.06453	0.28589	3.72358	0.000196421	0.00048141
SACOL2688	icaR	icaR	AgrA	intercellular adhesion regulator	297.842	8.2184	1.0638	0.434813	2.44657	0.0144223	0.0254301
SACOL1111	potD	SACOL1107 potABCD		spermidine/putrescine ABC transporter, spermidine/putrescine-binding protein	1175.77	10.1994	1.06322	0.228482	4.6534	3.26514e-06	1.0095e-05
SACOL0279	SACOL0279	SACOL0277- SACOL0282		hypothetical protein	220.535	7.78487	1.06079	0.350195	3.02915	0.00245246	0.00490492
SACOL0899	SACOL0899	SACOL0898 SACOL0899 SACOL0900	pathogenicity island	pathogenicity island protein	103.095	6.68783	1.06057	0.30812	3.44207	0.000577273	0.00130019
SACOL2597	SACOL2597	gbaA gbaB SACOL2595 SACOL2596 SACOL2597	GbaA	hydrolase, alpha/beta hydrolase fold family	2109.89	11.043	1.05892	0.267144	3.96385	7.37503e-05	0.000193111
SACOL1094	cydA	cydA cydB	GraRS	cytochrome d ubiquinol oxidase, subunit I	721.922	9.4957	1.05572	0.293127	3.60158	0.000316283	0.000745367
SACOL2554_1	cidA	cidCBA	CidR	effector of murein hydrolase LrgA	13.0156	3.70218	1.05456	0.883777	1.19324	0.232776	0.305088
SACOL2034	yedE	SACOL2033 yedE	CymR	conserved hypothetical protein	343.184	8.42284	1.04781	0.298577	3.50935	0.000449205	0.00103509
SACOL0694	tagH	tagH		tagH protein, teichoic acid ABC transporter protein, putative	1991.55	10.9597	1.04765	0.30442	3.44148	0.000578551	0.00130198
SACOL0521	SACOL0521	SACOL0521 recR		conserved hypothetical protein TIGR00103	7178.68	12.8095	1.04605	0.261261	4.00386	6.2318e-05	0.000165039
SACOL1138	isdB	isdB	Fur	Cell surface receptor IsdB for hemoglobin and hemoglobin-haptoglobin	18.5176	4.21083	1.04563	0.5429	1.926	0.0541042	0.0846084
SACOL1797	SACOL1797	SACOL1797		metallo-beta-lactamase family protein	831.479	9.69954	1.0443	0.235247	4.43916	9.03088e-06	2.61798e-05
SACOL2263	moaD	moaA mobA moaD moaE mobB moeA	MgrA	molybdopterin converting factor, subunit 1	848.392	9.72859	1.04377	0.190707	5.47314	4.42131e-08	1.72501e-07
SACOL0197	mviM	SACOL0196 mviM iolE	AgrA	oxidoreductase, Gfo/Idh/MocA family	1948.33	10.928	1.04239	0.322518	3.23203	0.00122913	0.00260611
SACOL1178	ssl12	ssl12 ssl13 ssl14		exotoxin 1, putative	7.61545	2.92893	1.04233	0.754102	1.38221	0.166907	0.228185
SACOL0910	SACOL0910	SACOL0910 SACOL0911		hypothetical protein	15.7536	3.97761	1.04084	0.537212	1.93748	0.0526869	0.0827279
SACOL0198	iolE	SACOL0196 mviM iolE	AgrA	conserved hypothetical protein	2415.45	11.2381	1.04053	0.315218	3.30098	0.000963461	0.00208466
SACOL2266	moeA	moaA mobA moaD moaE mobB moeA	MgrA	molybdopterin biosynthesis MoeA protein, putative	2315.91	11.1774	1.04034	0.218011	4.77195	1.82451e-06	5.82805e-06
SACOL0481	lpl4	lpl4		staphylococcus tandem lipoprotein	42.0351	5.39352	1.03541	0.536074	1.93146	0.0534258	0.0836445
SACOL2666	SACOL2666	SACOL2666	SarA	N-acetylmuramoyl-L-alanine amidase domain protein	2353	11.2003	1.03441	0.211925	4.88103	1.05532e-06	3.47391e-06
SACOL2511	fnbA	fnbA	CodY	fibronectin-binding protein A	362.05	8.50005	1.03429	0.313372	3.30052	0.000965054	0.00208644
SACOL2155	tnp4	tnp4		-	66.3803	6.05268	1.03401	0.344883	2.99816	0.00271618	0.00537653
SACOL2701	hisC	hisI hisF hisA hisH hisB hisC hisD hisG hisZ	HisR	histidinol-phosphate aminotransferase, putative	22.0519	4.46283	1.03279	0.484228	2.13286	0.0329361	0.0542099
SACOL2210	SACOL2210	truA SACOL2209 SACOL2210 SACOL2211		ABC transporter, ATP-binding protein	1002.98	9.97008	1.03125	0.259259	3.97769	6.95867e-05	0.000182852
SACOL0404	mepR	mepRA		transcriptional regulator, MarR family	1047.35	10.0325	1.02572	0.25782	3.97845	6.9367e-05	0.000182452
SACOL1756	pepQ	pepQ		proline dipeptidase	1529.22	10.5786	1.02551	0.231675	4.4265	9.57723e-06	2.77338e-05
SACOL0691	sirR	sirR		iron-dependent repressor	2266.94	11.1465	1.02489	0.259412	3.95083	7.78814e-05	0.000203064
SACOL0286	SACOL0286	SACOL0286 SACOL0287 SACOL0288 SACOL0289		conserved hypothetical protein	29.84	4.89917	1.01867	0.525546	1.9383	0.0525863	0.0826181
SACOL2269	moeB	moaB moeB modC modB modA	MgrA	molybdopterin biosynthesis MoeB protein, putative	1504.73	10.5553	1.0159	0.263211	3.85965	0.00011355	0.000287987
SACOL2596	SACOL2596	gbaA gbaB SACOL2595 SACOL2596 SACOL2597	GbaA	conserved hypothetical protein	1493.7	10.5447	1.01472	0.270878	3.74602	0.00017966	0.000443069
SACOL0140	cap5E	cap5ABCDEFGHIJKLMNOP	SigB	capsular polysaccharide biosynthesis protein Cap5E	387.968	8.59979	1.01469	0.28024	3.62081	0.000293684	0.000695758
SACOL2003	hlb	-		phospholipase C	230.238	7.84698	1.01447	0.374945	2.70566	0.00681692	0.0127805
SACOL1423	pstC	phoU pstB pstA pstC pstS	PhoPR	phosphate ABC transporter, permease protein	21.9121	4.45366	1.01174	0.583568	1.73371	0.0829698	0.123134
SACOL0236	tarI	tarI' tarJ' tarL'		4-diphosphocytidyl-2C-methyl-D-erythritol synthase, putative	667.85	9.38338	1.00763	0.277199	3.63504	0.000277939	0.000661946
SACOL0107	sbnH	sbnABCDEFGHI	Fur	diaminopimelate decarboxylase	319.01	8.31746	1.00735	0.353296	2.85128	0.00435433	0.00843339
SAA0001	repC	repC tet		replication initiation protein	2116.51	11.0475	1.00672	0.223729	4.49973	6.80412e-06	2.01139e-05
SACOL0095	spa	spa	AgrA	immunoglobulin G binding protein A precursor	207.022	7.69364	1.00605	0.356851	2.81924	0.00481369	0.00924998
SACOL0581	secE	secE nusG rplK rplA rplJ rplL rsmC	Translation	preprotein translocase, SecE subunit	982.252	9.93995	1.00489	0.221487	4.537	5.70592e-06	1.70545e-05
SACOL0325	SACOL0325	SACOL0325 SACOL0326	Prophage L54a	prophage L54a, antirepressor, putative	316.485	8.30599	1.00487	0.255668	3.93037	8.48141e-05	0.000219022
SACOL2289	sarY	SACOL2288 sarY SACOL2290	MgrA	staphylococcal accessory regulator Y	321.371	8.3281	1.00071	0.213263	4.69238	2.70045e-06	8.45575e-06
SACOL1711	tag	tag		DNA-3-methyladenine glycosylase	454.723	8.82885	0.999889	0.262626	3.80727	0.000140507	0.000351072
SACOL1104	pdhC	pdhA pdhB pdhC pdhD	PDH	pyruvate dehydrogenase complex E2 component, dihydrolipoamide acetyltransferase	105678	16.6893	0.998223	0.299091	3.33752	0.000845281	0.00185275
SACOL0506	gmpC	gmpA gmpB gmpC	CymR	methionine ABC transporter, substrate-binding protein	222.309	7.79642	0.998041	0.244831	4.07645	4.57293e-05	0.000123163
SACOL0341	SACOL0341	SACOL0335-SACOL0338 ssb1 SACOL0340 -SACOL0356 dut	Prophage L54a	prophage L54a hypothetical protein	69.4818	6.11856	0.997729	0.331989	3.00531	0.00265312	0.00525576
SACOL0495	mpsB	mpsBA	AgrA	conserved hypothetical protein	3104.98	11.6004	0.996035	0.246006	4.04882	5.14765e-05	0.000137816
SACOL1708	comC	radC comC		type III leader peptidase family protein	2.31022	1.20803	0.99598	1.61208	0.617822	0.536693	0.616762
SACOL0490	SACOL0490	SACOL0490		hypothetical protein	142.454	7.15435	0.99426	0.252915	3.9312	8.45232e-05	0.00021869
SACOL0029	SACOL0029	SACOL0029	SCC-mec	HMG-CoA synthase, truncation	23.4248	4.54996	0.989481	0.467731	2.11549	0.0343882	0.056462
SACOL1881	lukE	lukD lukE		leukotoxin LukE	8.55297	3.09643	0.984667	0.758101	1.29886	0.193992	0.260979
SACOL2467	SACOL2467	SACOL2467		lipoprotein, putative	724.963	9.50176	0.983116	0.215974	4.55201	5.3135e-06	1.59523e-05
SACOL0142	cap5G	cap5ABCDEFGHIJKLMNOP	SigB	UDP-N-acetylglucosamine 2-epimerase Cap5G	566.649	9.14631	0.980423	0.321447	3.05003	0.00228818	0.004614
SACOL0716	graR	graXRS	GraRS	DNA-binding response regulator GraR	275.88	8.1079	0.979529	0.353837	2.7683	0.00563491	0.0107286
SACOL1539	SACOL1539	SACOL1539	MgrA	conserved hypothetical protein	26.0464	4.70301	0.977813	0.64753	1.51006	0.131027	0.184657
SACOL0559	folB	folP folB folK		dihydroneopterin aldolase	750.255	9.55124	0.97341	0.237689	4.09531	4.21599e-05	0.000113904
SACOL2566	mmpL	mmpL	GraRS	MmpL efflux pump, putative	431.156	8.75207	0.96786	0.252344	3.83549	0.000125317	0.000314868
SACOL0424	SACOL0424	SACOL0420 SACOL0421 SACOL0422 SACOL0424		conserved hypothetical protein	688.885	9.42812	0.966191	0.21444	4.50565	6.6169e-06	1.9625e-05
SACOL1330	SACOL1330	SACOL1330	GlnR	hypothetical protein	67.931	6.086	0.96618	0.330484	2.92353	0.00346091	0.00673691
SACOL0704	fhuA	fhuABG	Fur	iron (Fe3+) ABC transporter, ATP-binding protein	2568.27	11.3266	0.96374	0.27337	3.52541	0.000422831	0.000975987
SACOL0677	SACOL0677	SACOL0676 SACOL0677		conserved hypothetical protein	5.71616	2.51505	0.959193	0.891442	1.076	0.281927	0.360054
SACOL1037	SACOL1037	-		hypothetical protein	1014.03	9.98589	0.947432	0.294196	3.22041	0.00128008	0.00270675
SACOL0818	prfB	prfB		peptide chain release factor 2, programmed frameshift	74.9212	6.2273	0.945801	0.366652	2.57956	0.00989258	0.0179841
SACOL2143	SACOL2143	SACOL2143 SACOL2144	CodY	conserved hypothetical protein	1043.12	10.0267	0.944277	0.191003	4.94377	7.66253e-07	2.56623e-06
SACOL2633	SACOL2633	SACOL2633		hypothetical protein	0.283397	-1.8191	0.943742	4.08047	0.231282	0.817095	0.858516
SACOL1027	SACOL1027	-		hypothetical protein	0.296579	-1.75351	0.943742	4.08047	0.231282	0.817095	0.858516
SACOL2509	fnbB	fnbB		fibronectin binding protein B	376.778	8.55757	0.939136	0.278331	3.37417	0.000740377	0.00163985
SACOL1322	SACOL1322	glpK glpD SACOL1322 miaA hfq	SarA	hydrolase, alpha/beta hydrolase fold family	176.659	7.46483	0.938078	0.313975	2.98775	0.00281042	0.00554678
SACOL1422	pstA	phoU pstB pstA pstC pstS	PhoPR	phosphate ABC transporter, permease protein	28.1477	4.81494	0.937033	0.43941	2.13248	0.0329676	0.0542286
SACOL1377	tkt	tkt		transketolase	38083.3	15.2169	0.933109	0.252089	3.7015	0.000214325	0.000519156
SACOL0276	yukA	esaA essA esaB essB yukA	GraRS	diarrheal toxin	1405.21	10.4566	0.931828	0.288355	3.23153	0.00123127	0.00260763
SACOL1101	SACOL1101	SACOL1101	MgrA	conserved hypothetical protein	367.19	8.52038	0.930479	0.524526	1.77394	0.0760728	0.11413
SACOL1721	clpX	clpX tig		ATP-dependent Clp protease, ATP-binding subunit ClpX	23907	14.5451	0.930253	0.182567	5.09541	3.47984e-07	1.22745e-06
SACOL0715	graX	graXRS	GraRS	GraRS TCS accessory protein	268.626	8.06946	0.928492	0.378008	2.45628	0.0140385	0.024802
SACOL1177	SACOL1177	-		hypothetical protein	17.8888	4.16099	0.926174	0.555387	1.66762	0.0953911	0.139239
SACOL0526	holB	holB SACOL0527 yabA	MgrA	DNA polymerase III, delta prime subunit, putative	842.76	9.71898	0.925056	0.197597	4.68153	2.84739e-06	8.8952e-06
SACOL0733	SACOL0733	SACOL0733 SACOL0734		sugar efflux transporter, putative	1675.46	10.7103	0.923464	0.191486	4.82261	1.41695e-06	4.60807e-06
SACOL2475	cntB	SACOL2471 cntF cntD cnzC cntB cntA	AgrA	peptide ABC transporter, permease protein, putative	194.913	7.60668	0.922131	0.28671	3.21625	0.00129877	0.00274195
SACOL1418	SACOL1418	SACOL1418		conserved hypothetical protein	52.72	5.72028	0.918257	0.351652	2.61127	0.00902078	0.0164881
SACOL2004	lukG	lukGH	SaeRS	leukocidin subunit precursor, putative	30.6095	4.93591	0.915279	0.50031	1.82942	0.0673364	0.102449
SACOL2322	hipO2	hipO2		peptidase, M20/M25/M40 family	359.688	8.4906	0.915131	0.364087	2.51349	0.0119542	0.0214714
SACOL2308	SACOL2308	SACOL2308		phosphosugar-binding transcriptional regulator, RpiR family	559.76	9.12867	0.908768	0.404629	2.24593	0.0247085	0.0417643
SACOL0068	SACOL0068	SACOL0068		hypothetical protein	11.4341	3.51527	0.907775	0.684344	1.32649	0.184678	0.249946
SACOL1271	hslU	xerC hslV hslU codY	GraRS	heat shock protein HslVU, ATPase subunit HslU	5371.23	12.391	0.906189	0.235364	3.85016	0.000118039	0.000298529
SACOL0525	pstA/darA	ldcC tmk pstA		conserved hypothetical protein	4301.02	12.0705	0.90561	0.282719	3.20321	0.00135905	0.00286473
SACOL2049	leuD	ilvDBNC-leuABCD-ilvA2	CodY	3-isopropylmalate dehydratase, small subunit	95.0447	6.57053	0.905531	0.344985	2.62484	0.00866888	0.015888
SACOL0971	rexA	rexB rexA	Rot	exonuclease RexA	4249.93	12.0532	0.903673	0.194362	4.64943	3.32858e-06	1.02793e-05
SACOL1421	pstB	phoU pstB pstA pstC pstS		phosphate ABC transporter, ATP-binding protein	23.5631	4.55845	0.899955	0.50112	1.79589	0.0725127	0.109459
SACOL2163	SACOL2163	SACOL2163		conserved hypothetical protein	2833.31	11.4683	0.899401	0.355629	2.52905	0.0114373	0.0206117
SACOL2154	rocF	rocF	CcpA	arginase	861.525	9.75075	0.898432	0.244055	3.68126	0.00023208	0.000559149
SACOL0281	SACOL0281	SACOL0277- SACOL0282	GraRS	conserved hypothetical protein	1604.39	10.6478	0.891651	0.286349	3.11386	0.00184654	0.00380021
SACOL0139	cap5D	cap5ABCDEFGHIJKLMNOP	SigB	capsular polysaccharide biosynthesis protein Cap5D	553.193	9.11164	0.891163	0.27399	3.25254	0.00114377	0.00243187
SACOL2362	mqo1	mqo1	TCA	malate:quinone oxidoreductase	4753.63	12.2148	0.890811	0.195215	4.56323	5.03725e-06	1.51737e-05
SACOL1081	purN	purEKCSQLFMNHD	PurR	phosphoribosylglycinamide formyltransferase	185.333	7.53398	0.89006	0.277339	3.20929	0.00133063	0.00280703
SACOL1610	sodA2	sodA2		superoxide dismutase	31599.9	14.9476	0.889075	0.250692	3.54648	0.000390411	0.000909721
SACOL1921	bcp	bcp SACOL1920	PerR	bacterioferritin comigratory protein	276.033	8.10869	0.88424	0.356786	2.47835	0.0131993	0.0234268
SACOL1628	phoH	recO era cdd dgkA ybeY phoH		PhoH family protein	2763.25	11.4321	0.881802	0.199993	4.40918	1.03764e-05	2.99517e-05
SACOL2236	rplB	adk secY rplO rpmD rpsE rplR rplF rpsH rpsN rplE rplX rplN rpsQ rpmC rplP rpsC rplV rpsS rplB rplW rplD rplC rpsJ	Translation	ribosomal protein L2	76700.7	16.227	0.879401	0.29599	2.97104	0.00296789	0.00584473
SACOL0546	pth	rplY pth mfd SACOL0548 mazG SACOL0550 divIC	AgrA	peptidyl-tRNA hydrolase	446.683	8.80311	0.878636	0.209756	4.18885	2.80373e-05	7.71311e-05
SACOL1677	iscS	trmU iscS	AgrA	aminotransferase, class V	2008.45	10.9719	0.878575	0.174188	5.04383	4.56306e-07	1.58124e-06
SACOL0709	dhaM	dhaKLM	CcpA	conserved hypothetical protein	592.25	9.21006	0.874977	0.205001	4.26817	1.97082e-05	5.51175e-05
SACOL0524	tmk	ldcC tmk pstA		thymidylate kinase	430.433	8.74964	0.874304	0.217245	4.0245	5.70955e-05	0.000152104
SACOL0494	nuoF	mpsBA	AgrA	NADH dehydrogenase I, F subunit	554.698	9.11556	0.871946	0.252948	3.44713	0.000566572	0.0012793
SACOL1252	SACOL1252	smc ftsY SACOL1252 ffh		conserved hypothetical protein	824.48	9.68734	0.871854	0.254496	3.42581	0.000612961	0.0013714
SACOL0337	SACOL0337	SACOL0335-SACOL0338 ssb1 SACOL0340 -SACOL0356 dut	Prophage L54a	prophage L54a hypothetical protein	30.6801	4.93923	0.87098	0.464178	1.87639	0.0606016	0.0933078
SACOL0966	pgi	pgi	glycolysis	glucose-6-phosphate isomerase	10712.2	13.387	0.870658	0.211791	4.11093	3.94076e-05	0.0001071
SACOL0518	treR	trePCR	treR	trehalose operon repressor	8936.27	13.1255	0.87023	0.291862	2.98165	0.00286699	0.00565428
SACOL2212	rplQ	rplQ rpoA rpsK rpsM rpmJ infA	Translation	ribosomal protein L17	25808.5	14.6556	0.870217	0.277469	3.13627	0.00171113	0.00354317
SACOL0769	SACOL0769	SACOL0769		conserved hypothetical protein	52.3964	5.7114	0.869461	0.395063	2.20082	0.027749	0.0464377
SACOL0500	SACOL0500	SACOL0500		hypothetical protein	63.4712	5.98803	0.869388	0.420563	2.0672	0.0387151	0.0628771
SACOL1050	SACOL1050	-		hypothetical protein	36.1133	5.17446	0.865713	0.427515	2.02499	0.0428685	0.0687119
SACOL0019	walR	walRKHI	GraRS	TCS DNA-binding response regulator WalR	2509.05	11.2929	0.863211	0.197843	4.36312	1.28221e-05	3.65803e-05
SACOL0165	acpS	ausA acpS		4'-phosphopantetheinyl transferase family protein	852.637	9.73579	0.860775	0.194539	4.4247	9.65781e-06	2.79372e-05
SACOL0986	SACOL0986	SACOL0986	MgrA	hypothetical protein	236.861	7.8879	0.859507	0.282042	3.04745	0.00230793	0.00464689
SAA0002	tet	repC tet		tetracycline resistance protein	30655.8	14.9039	0.859296	0.211575	4.06143	4.8774e-05	0.000131102
SACOL1486	SACOL1486	gpsB SACOL1485 SACOL1486	GraRS	conserved hypothetical protein	1058.42	10.0477	0.857273	0.316959	2.70468	0.00683701	0.0128093
SACOL2279	yut	yut	MgrA	transporter, putative	288.181	8.17083	0.856742	0.334376	2.56221	0.0104009	0.0188194
SACOL0845	est	est rnr smpB		carboxylesterase	2299.48	11.1671	0.854097	0.172463	4.95236	7.3319e-07	2.46607e-06
SACOL0639	ywzC	ywzC		conserved hypothetical protein	227.538	7.82997	0.85402	0.300539	2.84163	0.00448832	0.00867421
SACOL0215	fadX	fadDEX	CcpA	propionate CoA-transferase, putative	193.217	7.59408	0.852069	0.398964	2.1357	0.0327035	0.0538929
SACOL2068	kdpA	SACOL2065 kdpC kdpB kdpA kdpF	KdpDE	K+-transporting ATPase, A subunit	14.6279	3.87065	0.851098	0.594246	1.43223	0.152077	0.211058
SACOL0558	folP	folP folB folK		dihydropteroate synthase	664.865	9.37692	0.850582	0.212843	3.99629	6.43421e-05	0.000170065
SACOL0582	nusG	secE nusG rplK rplA rplJ rplL rsmC	Translation	transcription antitermination protein NusG	2744.82	11.4225	0.849081	0.210309	4.03731	5.40676e-05	0.00014418
SACOL1738	SACOL1738	SACOL1738	MgrA	hypothetical protein	67.1187	6.06864	0.847893	0.482623	1.75684	0.0789447	0.117849
SACOL0372	SACOL0372	SACOL0372 - SACOL0375	Prophage L54a	prophage L54a hypothetical protein	194.344	7.60247	0.847451	0.317173	2.67188	0.00754269	0.0140339
SACOL1002	spxA	spxA	GraRS	arsenate reductase	41913.5	15.3551	0.84672	0.238571	3.54914	0.000386492	0.00090137
SACOL2214	rpsK	rplQ rpoA rpsK rpsM rpmJ infA	Translation	ribosomal protein S11	31710.9	14.9527	0.843532	0.318068	2.65205	0.00800045	0.0147431
SACOL1983	SACOL1983	SACOL1983		hypothetical protein	1.19609	0.258324	0.843508	2.26442	0.372506	0.709516	0.769761
SACOL0196	SACOL0196	SACOL0196 mviM iolE	AgrA	oxidoreductase, Gfo/Idh/MocA family	2047.76	10.9998	0.842988	0.350565	2.40466	0.0161877	0.0283574
SACOL1399	dmpI	dmpI		4-oxalocrotonate tautomerase	1212.64	10.2439	0.840355	0.322214	2.60806	0.00910559	0.0166319
SACOL0329	SACOL0329	SACOL0329	Prophage L54a	prophage L54a hypothetical protein	44.1534	5.46445	0.838361	0.366524	2.28733	0.0221766	0.0379126
SACOL1612	znuB	znuCB zur	Zur	zinc ABC transporter, permease protein	1029.87	10.0082	0.83789	0.286281	2.92681	0.00342458	0.006671
SACOL0847	smpB	est rnr smpB		SsrA-binding protein	2386.79	11.2209	0.832184	0.253384	3.28427	0.00102246	0.0021947
SACOL0374	SACOL0374	SACOL0372 - SACOL0375	Prophage L54a	prophage L54a hypothetical protein	179.4	7.48704	0.831018	0.277219	2.9977	0.00272025	0.00538063
SACOL0087	SACOL0087	SACOL0087		hypothetical protein	4.9063	2.29464	0.830766	1.07739	0.771089	0.440654	0.521283
SACOL2303	suhB	suhB	SigB	inositol monophosphatase family protein	602.938	9.23587	0.829622	0.365299	2.27108	0.0231423	0.0393639
SACOL0844	secG	secG		preprotein translocase, SecG subunit	2028.53	10.9862	0.829592	0.205308	4.04072	5.32883e-05	0.000142243
SACOL0846	rnr	est rnr smpB		exoribonuclease, VacB/RNase II family	11605.2	13.5025	0.828302	0.212397	3.89979	9.6276e-05	0.000246965
SACOL2050	ilvA2	ilvDBNC-leuABCD-ilvA2	CodY	threonine dehydratase	126.011	6.97741	0.824939	0.315302	2.61634	0.00888769	0.016278
SACOL2725	vraE	vraD vraE vraH		ABC transporter, permease protein	46.0061	5.52375	0.820533	0.393395	2.08577	0.0369994	0.0604181
SACOL1305	rny/cvfA	rny/cvfA		HD/HDIG/KH domain protein	20333.3	14.3116	0.818494	0.208394	3.92762	8.57892e-05	0.000221328
SACOL1420	phoU	phoU pstB pstA pstC pstS	PhoPR	phosphate transport system protein PhoU, putative	26.2096	4.71202	0.817828	0.456518	1.79145	0.0732214	0.110282
SACOL2622	fdaB	fdaB		fructose-bisphosphate aldolase, class I	15984.8	13.9644	0.816558	0.21137	3.86318	0.000111922	0.000284394
SACOL1879	SACOL1879	-		IS1181, transposase	69.3873	6.1166	0.816389	0.409484	1.9937	0.0461848	0.0735031
SACOL1741	icd/citC	citCZ	TCA	isocitrate dehydrogenase, NADP-dependent	27907.4	14.7684	0.814582	0.230568	3.53293	0.000410979	0.000952707
SACOL2215	rpsM	rplQ rpoA rpsK rpsM rpmJ infA	Translation	ribosomal protein S13/S18	33206.4	15.0192	0.81136	0.315647	2.57046	0.0101563	0.0184014
SACOL0454	tcyP	tcyP	CymR	sodium:dicarboxylate symporter family protein	698.642	9.44841	0.810216	0.305636	2.65092	0.00802729	0.0147825
SACOL2696	hisI	hisI hisF hisA hisH hisB hisC hisD hisG hisZ	HisR	phosphoribosyl-ATP pyrophosphatase/phosphoribosyl-AMP cyclohydrolase	48.8078	5.60904	0.808481	0.433475	1.86512	0.0621653	0.0953885
SACOL0335	SACOL0335	SACOL0335-SACOL0338 ssb1 SACOL0340 -SACOL0356 dut	Prophage L54a	prophage L54a hypothetical protein	15.933	3.99395	0.807529	0.604237	1.33644	0.181405	0.246257
SACOL2697	hisF	hisI hisF hisA hisH hisB hisC hisD hisG hisZ	HisR	hisF protein (cyclase)	43.705	5.44973	0.80523	0.520215	1.54788	0.121652	0.172981
SACOL0321	SACOL0321	SACOL0321	Prophage L54a	prophage L54a, repressor protein, putative	546.177	9.09322	0.804124	0.306007	2.6278	0.00859394	0.0157614
SACOL1891	traP	traP	GraRS	RNAIII-activating protein TRAP	1903.79	10.8947	0.803911	0.17532	4.58539	4.53136e-06	1.37884e-05
SACOL2089	SACOL2089	-		single-stranded DNA-binding protein family	34.3641	5.10283	0.803812	0.437755	1.83621	0.066326	0.101082
SACOL2262	mobA	moaA mobA moaD moaE mobB moeA	MgrA	molybdopterin-guanine dinucleotide biosynthesis protein A	1406.97	10.4584	0.803401	0.185107	4.3402	1.4235e-05	4.05255e-05
SACOL1659	SACOL1659	SACOL1659 lamB accC accB ahs2 dur1	MgrA	conserved hypothetical protein	2827.51	11.4653	0.803035	0.221489	3.62563	0.000288258	0.000684104
SACOL2702	hisD	hisI hisF hisA hisH hisB hisC hisD hisG hisZ	HisR	histidinol dehydrogenase	18.9981	4.24778	0.802414	0.591865	1.35574	0.175183	0.238411
SACOL0911	SACOL0911	SACOL0910 SACOL0911		hypothetical protein	49.8082	5.63831	0.801997	0.356249	2.25123	0.0243711	0.0412976
SACOL1416	opp-2C	opp-2FDCB	GraRS	peptide ABC transporter, permease protein, putative	105.031	6.71467	0.801944	0.285866	2.80532	0.00502667	0.00962492
SACOL1621	SACOL1621	dnaG SACOL1620 SACOL1621		CBS domain protein	318.724	8.31616	0.801308	0.29197	2.74449	0.00606057	0.0114984
SACOL1667	SACOL1667	greA udk SACOL1667 SACOL1668 SACOL1669	AgrA	peptidase, U32 family	9703.46	13.2443	0.800106	0.208227	3.84247	0.000121805	0.000306615
SACOL0406	mepB	mepB		hypothetical protein	145.757	7.18742	0.798186	0.383548	2.08106	0.0374285	0.0610449
SACOL0464	tnp	tnp		transposase, IS3 family	0.664887	-0.588818	0.791355	2.52189	0.313795	0.753677	0.808239
SACOL0333	SACOL0333	SACOL0333	Prophage L54a	prophage L54a hypothetical protein	46.3105	5.53327	0.787529	0.368672	2.13612	0.0326696	0.0538929
SACOL2202	SACOL2202	SACOL2202		hypothetical protein	24.6637	4.62432	0.786113	0.51165	1.53643	0.124434	0.176472
SACOL0875	SACOL0875	SACOL0875		thioredoxin, putative	745.99	9.54301	0.784505	0.243188	3.22592	0.00125567	0.00265721
SACOL1835	dkgB	dkgB	SarA	oxidoreductase, aldo/keto reductase family	1046.52	10.0314	0.781057	0.21606	3.61499	0.000300355	0.000709691
SACOL1272	codY	xerC hslV hslU codY	GraRS	transcriptional regulator CodY	4046.13	11.9823	0.779706	0.209042	3.72991	0.000191547	0.000470748
SACOL1166	flr	flr	MgrA	hypothetical protein	54.8158	5.77652	0.777444	0.374971	2.07334	0.0381404	0.0620933
SACOL1613	znuC	znuCB zur	Zur	zinc ABC transporter, ATP-binding protein	689.892	9.43023	0.776489	0.361751	2.14647	0.0318352	0.0526873
SACOL0479	SACOL0479	ssl11 SACOL0479	AgrA	surface protein, putative	91.5057	6.51579	0.775501	0.328118	2.36348	0.0181042	0.0314287
SACOL1080	purM	purEKCSQLFMNHD	PurR	phosphoribosylformylglycinamidine cyclo-ligase	358.468	8.4857	0.773663	0.25852	2.99266	0.00276555	0.00546621
SACOL2261	moaA	moaA mobA moaD moaE mobB moeA	MgrA	molybdenum cofactor biosynthesis protein A	3351.46	11.7106	0.773642	0.17657	4.38149	1.17869e-05	3.37699e-05
SACOL0794	SACOL0794	SACOL0794		hypothetical protein	1.89262	0.920382	0.772034	1.68855	0.457217	0.647515	0.716038
SACOL1320	glpK	glpK glpD SACOL1322 miaA hfq	SarA	glycerol kinase	19866.7	14.2781	0.769953	0.32088	2.3995	0.0164174	0.0287412
SACOL0422	SACOL0422	SACOL0420 SACOL0421 SACOL0422 SACOL0424		ABC transporter, ATP-binding protein	768.25	9.58543	0.767615	0.236853	3.2409	0.00119155	0.00253145
SACOL1559	SACOL1559	-		hypothetical protein	33.9834	5.08676	0.767126	0.413575	1.85486	0.0636157	0.0973371
SACOL2157	lmrS	lmrS		drug resistance transporter, EmrB/QacA subfamily	1408.98	10.4604	0.766115	0.259168	2.95605	0.00311605	0.00610528
SACOL1919	perR	perR	PerR	peroxide PerR repressor	4148.98	12.0185	0.765663	0.246599	3.10489	0.00190353	0.00390854
SACOL2213	rpoA	rplQ rpoA rpsK rpsM rpmJ infA	Translation	DNA-directed RNA polymerase, alpha subunit	64485.6	15.9767	0.765402	0.277647	2.75675	0.00583789	0.0111072
SACOL0123	deoC1	deoC1 deoB	GraRS	deoxyribose-phosphate aldolase	2611.82	11.3508	0.76339	0.214506	3.55883	0.000372515	0.000872547
SACOL1714	hemL	hemLBDCXA	MgrA	glutamate-1-semialdehyde-2,1-aminomutase	8844.03	13.1105	0.762107	0.301432	2.52829	0.011462	0.0206423
SACOL1671	yrrK	SACOL1670 yrrK SACOL1672 alaS		conserved hypothetical protein TIGR00250	6444.83	12.6539	0.76095	0.176456	4.3124	1.61492e-05	4.56854e-05
SACOL1351	cls1	SACOL1350 cls1		cardiolipin synthetase	953.864	9.89764	0.760708	0.204399	3.72169	0.000197897	0.000484148
SACOL0859	SACOL0859	SACOL0859	MgrA	hypothetical protein	180.008	7.49192	0.760484	0.300157	2.53362	0.011289	0.020358
SACOL2613	panD	panD panC panB		aspartate 1-decarboxylase	758.497	9.567	0.760203	0.240015	3.16731	0.00153854	0.00320301
SACOL1431	dapB	lysC asd dapA dapB dapD	CodY	dihydrodipicolinate reductase	131.066	7.03415	0.759716	0.277143	2.74124	0.00612079	0.0116045
SACOL1742	gltA/citZ	citCZ	TCA	citrate synthase	11542.8	13.4947	0.755385	0.195311	3.8676	0.000109913	0.00028061
SACOL0914	sufC	sufCDSUB	PerR	FeS assembly ATPase SufC	8363.33	13.0299	0.752051	0.191065	3.93611	8.28147e-05	0.000214681
SACOL1207	gloA2	gloA2	AgrA	glyoxalase family protein	541.239	9.08012	0.75194	0.213313	3.52506	0.000423383	0.000976425
SACOL1432	dapD	lysC asd dapA dapB dapD	CodY	2,3,4,5-tetrahydropyridine-2,6-dicarboxylate N-succinyltransferase	126.914	6.98771	0.749522	0.260619	2.87593	0.00402841	0.00782464
SACOL2464	SACOL2464	SACOL2464 stbD		addiction module toxin, Txe/YoeB family	261.537	8.03087	0.74864	0.227119	3.29625	0.000979861	0.00211675
SACOL1672	SACOL1672	SACOL1670 yrrK SACOL1672 alaS		conserved hypothetical protein	3682.34	11.8464	0.748261	0.172465	4.33863	1.43371e-05	4.0773e-05
SACOL0119	sasD	sasD		cell wall surface anchor family protein	5619.74	12.4563	0.747811	0.201199	3.71678	0.00020178	0.000492306
SACOL1666	udk	greA udk SACOL1667 SACOL1668 SACOL1669	AgrA	uridine kinase	7300.28	12.8337	0.746807	0.19568	3.81647	0.000135376	0.000338565
SACOL1888	hemH	SACOL1890 hemEHG	PerR	ferrochelatase	1078.18	10.0744	0.743806	0.210526	3.53309	0.000410739	0.000952707
SACOL1072	folD	folD	PurR	methylenetetrahydrofolate dehydrogenase/methenyltetrahydrofolate cyclohydrolase	7948.68	12.9565	0.742897	0.265295	2.80026	0.00510607	0.00977002
SACOL1457	crr	SACOL1456 crr SACOL1459 fakB2 folA	GraRS	PTS system, IIA component	5536.37	12.4347	0.742151	0.2567	2.89112	0.00383873	0.00746159
SACOL1170	SACOL1170	-		hypothetical protein	10.9956	3.45886	0.739626	0.686885	1.07678	0.281577	0.359891
SACOL0717	graS	graXRS	GraRS	sensor histidine kinase GraS	446.898	8.8038	0.739541	0.263175	2.81007	0.00495305	0.00950422
SACOL1579	SACOL1579	SACOL1579		conserved hypothetical protein	151.902	7.247	0.737624	0.270266	2.72925	0.0063478	0.0119921
SACOL2052	SACOL2052	SACOL2052 tex		peptidase, SprT family	1278.81	10.3206	0.737529	0.242638	3.03963	0.00236872	0.00475153
SACOL0302	brnQ2	brnQ2	CodY	branched-chain amino acid transport system II carrier protein	1430.56	10.4824	0.736679	0.322023	2.28766	0.0221572	0.0379034
SACOL0998	opp-4F	opp-4A opp-4D opp-4F opp-4B opp-4C	GraRS	oligopeptide ABC transporter, ATP-binding protein	9.97222	3.31791	0.735389	0.689947	1.06586	0.286486	0.365357
SACOL2676	sasA	sasA	MgrA	LPXTG cell wall surface anchor family protein	8713.2	13.089	0.732881	0.309537	2.36767	0.0179004	0.0311151
SACOL0560	folK	folP folB folK		2-amino-4-hydroxy-6- hydroxymethyldihydropteridine pyrophosphokinase	1088.83	10.0886	0.732283	0.216868	3.37663	0.000733788	0.00162822
SACOL2217	infA	rplQ rpoA rpsK rpsM rpmJ infA	Translation	translation initiation factor IF-1	17505.9	14.0956	0.73228	0.249493	2.93508	0.00333465	0.00650523
SACOL1456	SACOL1456	SACOL1456 crr SACOL1459 fakB2 folA	GraRS	conserved hypothetical protein	2462.51	11.2659	0.730455	0.256965	2.84262	0.00447437	0.00865345
SACOL1889	hemE	SACOL1890 hemEHG	PerR	uroporphyrinogen decarboxylase	790.577	9.62676	0.727761	0.219201	3.32006	0.000899976	0.00196306
SACOL0703	SACOL0703	SACOL0703		conserved hypothetical protein	510.669	8.99624	0.727131	0.229909	3.16269	0.00156317	0.00325178
SACOL2376	scrA	scrA	ScrR	PTS system, sucrose-specific IIBC components, putative	979.54	9.93596	0.726009	0.29792	2.43693	0.0148127	0.0261013
SACOL0026	SACOL0026	SACOL0026		conserved hypothetical protein	439.612	8.78009	0.721276	0.305967	2.35737	0.018405	0.0319098
SACOL0588	rpoB	rpoB rpoC		DNA-directed RNA polymerase, beta subunit	197498	17.5915	0.720697	0.293583	2.45483	0.0140952	0.0248858
SACOL0848	SACOL0848	SACOL0848		hypothetical protein	8.40584	3.07139	0.719524	0.78363	0.918193	0.358518	0.439947
SACOL0552	SACOL0552	SACOL0552		general stress protein 13	8603.51	13.0707	0.717787	0.212017	3.38552	0.000710447	0.00158033
SACOL1095	cydB	cydA cydB	GraRS	cytochrome d ubiquinol oxidase, subunit II	392.558	8.61676	0.716166	0.360963	1.98404	0.0472512	0.0750231
SACOL2158	sepA	sepA sdrM		conserved hypothetical protein	104.01	6.70058	0.71275	0.507189	1.40529	0.159934	0.220667
SACOL0597	hchA	hchA	SigB	conserved hypothetical protein	5531.77	12.4335	0.711586	0.180825	3.93523	8.31186e-05	0.000215262
SACOL2125	hmrA	SACOL2124 hmrA		peptidase, M20/M25/M40 family	880.65	9.78243	0.710787	0.266679	2.66533	0.00769125	0.0142709
SACOL0916	sufS	sufCDSUB	PerR	cysteine desulfurase, SufS subfamily	16868	14.042	0.706205	0.252715	2.79448	0.00519834	0.00993248
SACOL2255	SACOL2255	SACOL2255		conserved hypothetical protein	143.515	7.16505	0.705679	0.338183	2.08668	0.0369173	0.0603206
SACOL0589	rpoC	rpoB rpoC		DNA-directed RNA polymerase, beta' subunit	249250	17.9272	0.704531	0.304101	2.31677	0.0205162	0.0352304
SACOL2538	SACOL2538	SACOL2537 SACOL2538		conserved hypothetical protein	43.2637	5.43509	0.703785	0.404456	1.74008	0.0818452	0.121841
SACOL2564	feoB	feoAB	Fur	ferrous iron transport protein B	580.202	9.18041	0.702394	0.343077	2.04734	0.0406251	0.0655055
SACOL1040	SACOL1040	SACOL1038 SACOL1039 SACOL1040		ABC transporter, ATP-binding protein	18.4228	4.20342	0.700414	0.523804	1.33717	0.181168	0.24606
SACOL1331	SACOL1331	SACOL1331	GlnR	DNA-binding protein	49.7561	5.6368	0.700318	0.344706	2.03164	0.0421903	0.0677053
SACOL0616	nagB	nagB hxlAB	SigB	glucosamine-6-phosphate isomerase	866.457	9.75898	0.694637	0.225132	3.08547	0.00203232	0.00415716
SACOL1627	ybeY	recO era cdd dgkA ybeY phoH		conserved hypothetical protein TIGR00043	1592	10.6366	0.691645	0.20175	3.42822	0.000607544	0.00136041
SACOL0020	walK	walRKHI	GraRS	TCS sensory histidine kinase WalK	6527.36	12.6723	0.690543	0.211882	3.25909	0.00111771	0.00237833
SACOL0973	mhpD	mhpD	GraRS	fumarylacetoacetate hydrolase family protein	6349.74	12.6325	0.685914	0.209188	3.27894	0.00104199	0.00222953
SACOL1856	SACOL1856	-		hypothetical protein	3.03434	1.60138	0.685107	1.21831	0.562344	0.573882	0.649259
SACOL0455	SACOL0455	SACOL0455 SACOL0456 yflT	SigB	conserved hypothetical protein	2548.32	11.3153	0.683323	0.184054	3.71262	0.000205126	0.000499115
SACOL1469	SACOL1469	SACOL1469		hypothetical protein	5.10975	2.35325	0.683212	1.023	0.667851	0.504228	0.585601
SACOL2103	mnaA	atpCDGAHFEBI mnaA upp glyA ywlG	GraRS	UDP-N-acetylglucosamine 2-epimerase	15861	13.9532	0.682412	0.29646	2.30187	0.0213425	0.0366026
SACOL0472	ssl4	ssl4	MgrA	exotoxin, putative	3.48559	1.8014	0.682241	1.14171	0.597561	0.550133	0.630326
SACOL1303	cinA	cinA	GraRS	competence/damage-inducible protein CinA	555.526	9.11771	0.681046	0.222945	3.05478	0.00225227	0.00455524
SACOL2216	rpmJ	rplQ rpoA rpsK rpsM rpmJ infA	Translation	ribosomal protein L36	14183.9	13.792	0.679687	0.255784	2.65726	0.00787781	0.0145569
SACOL0209	coa	coa	SaeRS	staphylocoagulase precursor	96.09	6.58631	0.679436	0.366406	1.85432	0.0636931	0.0974002
SACOL1551	malA	malA malR	CcpA	alpha-glucosidase	1202.5	10.2318	0.678227	0.183154	3.70305	0.000213024	0.000516469
SACOL0021	walH	walRKHI	GraRS	WalKR TCS signal transduction WalH protein	7150.98	12.8039	0.67194	0.221954	3.02739	0.00246675	0.00492984
SACOL1347	SACOL1347	SACOL1346 SACOL1347 SACOL1348	MgrA	hypothetical protein	9.07095	3.18125	0.67076	0.781113	0.858723	0.390493	0.471671
SACOL1263	sucD	sucC sucD	TCA	succinyl-CoA synthase, alpha subunit	42354.3	15.3702	0.670203	0.33551	1.99757	0.0457637	0.0728759
SACOL1665	greA	greA udk SACOL1667 SACOL1668 SACOL1669	AgrA	transcription elongation factor GreA	7480.86	12.869	0.668983	0.201971	3.31227	0.000925426	0.00201043
SACOL1149	pheT	pheS pheT		phenylalanyl-tRNA synthetase, beta subunit	8697.65	13.0864	0.668593	0.274625	2.43457	0.0149096	0.0262549
SACOL0751	phrB	phrB		deoxyribodipyrimidine photolyase, putative	1315.73	10.3616	0.668262	0.261829	2.55229	0.0107019	0.0193379
SACOL0418	tatC	tatAC	Fur	mttA/Hcf106 family protein	203.708	7.67036	0.667147	0.332571	2.00603	0.0448529	0.07151
SACOL0473	ssl9	ssl9	SaeRS	exotoxin 5, putative	14.2815	3.83608	0.666908	0.615907	1.08281	0.278895	0.356858
SACOL1103	pdhB	pdhA pdhB pdhC pdhD	PDH	pyruvate dehydrogenase complex E1 component, beta subunit	57397.2	15.8087	0.666832	0.284657	2.34258	0.019151	0.0330756
SACOL0824	uvrA	uvrB uvrA	LexA	excinuclease ABC, A subunit	6405.85	12.6452	0.66213	0.18963	3.4917	0.00047995	0.00110123
SACOL2254	SACOL2254	-		hypothetical protein	33.2029	5.05324	0.661293	0.476094	1.38899	0.164834	0.226385
SACOL0915	sufD	sufCDSUB	PerR	FeS assembly protein SufD	14220.1	13.7956	0.660756	0.174219	3.79268	0.000149028	0.000369963
SACOL0993	oppD	SACOL0990 oppB oppC oppD oppF oppA	MgrA	oligopeptide ABC transporter, ATP-binding protein	178.44	7.47929	0.659503	0.298934	2.20618	0.0273713	0.0459484
SACOL1256	trmD	rpsP rimM trmD rplS	Translation	tRNA (guanine-N1)-methyltransferase	2449.7	11.2584	0.659499	0.331705	1.98821	0.0467887	0.0743325
SACOL1116	SACOL1116	-		inositol monophosphatase family protein	4098.73	12.001	0.658654	0.277575	2.37289	0.0176495	0.0307384
SACOL2123	SACOL2123	SACOL2123		conserved hypothetical protein	1229.99	10.2644	0.658156	0.200766	3.27822	0.00104463	0.00223339
SACOL1806	sasC	sasC	MgrA	cell wall surface anchor family protein	267.643	8.06417	0.654122	0.304678	2.14693	0.0317988	0.0526594
SACOL2167	htsA	htsABC	Fur	heme ABC transporter, heme-binding protein HtsA	2048.3	11.0002	0.648926	0.181771	3.57003	0.000356946	0.000837535
SACOL0625	vraX	vraX		conserved hypothetical protein	266.804	8.05963	0.647011	0.281902	2.29517	0.0217237	0.0372327
SACOL1772	SACOL1772	SACOL1772 serA	CodY	aminotransferase, class V	834.953	9.70555	0.64468	0.309764	2.0812	0.0374155	0.0610449
SACOL0320	SACOL0320	SACOL0320	Prophage L54a	prophage L54a hypothetical protein	91.8046	6.52049	0.643856	0.337378	1.90841	0.0563377	0.0877956
SACOL2422	hlgB	hlgCB	SaeRS	gamma hemolysin, component B	58.8235	5.87832	0.639553	0.383338	1.66838	0.0952406	0.139095
SACOL2357	htrB	hrtA hrtB		ABC transporter, permease protein	26.1963	4.71129	0.637438	0.535372	1.19065	0.233792	0.306122
SACOL2638	cysG	cysJ-cysG	CymR	siroheme synthase, putative	686.64	9.42341	0.633928	0.23459	2.70228	0.0068865	0.0128931
SACOL0499	SACOL0499	SACOL0498 SACOL0499		conserved hypothetical protein	1441.49	10.4933	0.633251	0.247902	2.55444	0.0106359	0.0192316
SACOL2205	SACOL2205	SACOL2205		-	74.9082	6.22705	0.632853	0.476603	1.32784	0.184231	0.249591
SACOL1699	obgE	yajC tgt queA ruvB ruvA thrR obgE		GTP-binding protein, GTP1/OBG family	6244.84	12.6084	0.631836	0.223492	2.82711	0.00469696	0.00903854
SACOL1309	porB	porA porB	Rot	pyruvate ferredoxin oxidoreductase, beta subunit	2461.77	11.2655	0.63082	0.277829	2.27053	0.0231754	0.0393952
SACOL0791	nrdI	nrdIEF	NrdR	nrdI protein	878.369	9.77868	0.630369	0.263784	2.38972	0.0168613	0.02948
SACOL1573	SACOL1573	-		-	749.725	9.55022	0.629371	0.271164	2.32099	0.0202871	0.0348814
SACOL2347	emrB	emrA emrB		drug resistance transporter, EmrB/QacA subfamily	8657.24	13.0797	0.628795	0.300482	2.09262	0.0363831	0.0595922
SACOL1611	zur	znuCB zur	Zur	Zn-sensing transcriptional regulator Zur	393.524	8.62031	0.627748	0.357852	1.75421	0.0793942	0.118454
SACOL0880	SACOL0880	SACOL0880 trxA_3	SigB	Toprim domain protein	551.675	9.10768	0.626119	0.218746	2.86232	0.00420559	0.00816289
SACOL2027	SACOL2027	-		hypothetical protein	3.40738	1.76866	0.623434	1.10465	0.564373	0.5725	0.648513
SACOL0505	gmpB	gmpA gmpB gmpC	CymR	methionine ABC transporter, permease protein	74.3162	6.2156	0.619874	0.331092	1.87221	0.0611773	0.0939795
SACOL2104	upp	atpCDGAHFEBI mnaA upp glyA ywlG	GraRS	uracil phosphoribosyltransferase	10224.6	13.3198	0.618661	0.306536	2.01823	0.0435668	0.0697069
SACOL0022	walI	walRKHI	GraRS	WalKR TCS signal transduction WalI protein	4226.87	12.0454	0.616219	0.225252	2.73568	0.00622507	0.0117857
SACOL1009	SACOL1009	SACOL1009 relA1 ppnK yjbO mgtE cpaA	MgrA	conserved hypothetical protein	245.454	7.93931	0.615062	0.278177	2.21104	0.0270328	0.0454083
SACOL1062	atl	atl		bifunctional autolysin	36403	15.1518	0.614953	0.323443	1.90127	0.0572665	0.0891399
SACOL1402	SACOL1402	SACOL1402		glutamyl aminopeptidase, putative	791.123	9.62776	0.611764	0.245743	2.48945	0.0127941	0.0228084
SACOL1546	proC	proC		pyrroline-5-carboxylate reductase	194.069	7.60043	0.610978	0.245189	2.49187	0.0127073	0.022673
SACOL0419	SACOL0419	SACOL0419		hypothetical protein	340.726	8.41247	0.610695	0.37598	1.62428	0.104317	0.150636
SACOL0224	glcC	SACOL0223 glcC	MgrA	PTS system, IIBC components	389.758	8.60643	0.610379	0.362756	1.68261	0.0924499	0.135533
SACOL2287	sarR	sarR		staphylococcal accessory regulator R	1539.91	10.5886	0.606352	0.251147	2.41433	0.0157644	0.0276517
SACOL0543	glmU	SACOL0542 glmU		UDP-N-acetylglucosamine pyrophosphorylase	6850.81	12.7421	0.605158	0.204603	2.95771	0.0030993	0.00607961
SACOL0550	SACOL0550	rplY pth mfd SACOL0548 mazG SACOL0550 divIC	AgrA	S4 domain protein	1147.69	10.1645	0.60146	0.187784	3.20293	0.00136037	0.00286528
SACOL0234	SACOL0234	gatC gutB SACOL0234 gatD		conserved hypothetical protein	51.4352	5.68468	0.600949	0.372123	1.61492	0.106328	0.152885
SACOL0396	SACOL0396	SACOL0394 gcvH-L SACOL0396 sirTM lplA2		conserved domain protein	304.976	8.25255	0.600765	0.317475	1.89232	0.0584481	0.0906131
SACOL2185	lacB	lacGEFDCBA SACOL2187	MgrA	galactose-6-phosphate isomerase, LacB subunit	418.135	8.70783	0.600285	0.239491	2.5065	0.0121932	0.0218716
SACOL1751	SACOL1751	dnaE SACOL1751		DHH subfamily 1 protein	1694.62	10.7267	0.599051	0.19256	3.11099	0.00186463	0.00383452
SACOL1956	SACOL1956	SACOL1956		conserved hypothetical protein	329.869	8.36575	0.596245	0.216479	2.75429	0.00588201	0.0111833
SACOL0858	emp	emp		secretory extracellular matrix and plasma binding protein	10.2884	3.36294	0.596077	0.674533	0.883688	0.376865	0.457889
SACOL0235	gatD	gatC gutB SACOL0234 gatD		hexitol dehydrogenase	321.378	8.32813	0.5931	0.308379	1.92328	0.0544446	0.0850421
SACOL1920	SACOL1920	bcp SACOL1920	PerR	D-isomer specific 2-hydroxyacid dehydrogenase family protein	534.893	9.06311	0.59306	0.263167	2.25355	0.0242245	0.041075
SACOL0170	rocD1	argBJCD	ArgR	ornithine aminotransferase	30.2539	4.91905	0.591856	0.523409	1.13077	0.258151	0.333909
SACOL1459	SACOL1459	SACOL1456 crr SACOL1459 fakB2 folA		-	6562.76	12.6801	0.590871	0.221544	2.66705	0.00765197	0.0142078
SACOL2410	tcyA	tcyABC	CymR	amino acid ABC transporter, ATP-binding protein	14380.9	13.8119	0.590044	0.298157	1.97897	0.0478191	0.075791
SACOL1549	zwf	zwf	GraRS	glucose-6-phosphate 1-dehydrogenase	6599.51	12.6881	0.588949	0.33634	1.75105	0.0799366	0.119132
SACOL0522	recR	SACOL0521 recR		recombination protein RecR	7527.05	12.8779	0.588226	0.242473	2.42594	0.0152687	0.0268347
SACOL1379	SACOL1379	SACOL1378 SACOL1379		hypothetical protein	520.894	9.02485	0.587875	0.262827	2.23674	0.0253035	0.0426897
SACOL0129	SACOL0129	SACOL0129 ushA		conserved hypothetical protein	44.6515	5.48064	0.586791	0.428506	1.36939	0.170878	0.233259
SACOL0124	deoB	deoC1 deoB	GraRS	phosphopentomutase	5599.15	12.451	0.584785	0.247244	2.36522	0.0180196	0.031302
SACOL2195	SACOL2195	SACOL2195		M23/M37 peptidase domain protein	166.552	7.37982	0.582602	0.303785	1.91781	0.0551349	0.0860704
SACOL0007	nnrD	nnrD		YjeF-related protein	1429.12	10.4809	0.577932	0.300271	1.9247	0.0542666	0.0848133
SACOL2237	rplW	adk secY rplO rpmD rpsE rplR rplF rpsH rpsN rplE rplX rplN rpsQ rpmC rplP rpsC rplV rpsS rplB rplW rplD rplC rpsJ	Translation	ribosomal protein L23	20145.8	14.2982	0.577648	0.277873	2.07882	0.037634	0.0613429
SACOL0405	mepA	mepRA		MATE efflux family protein	378.292	8.56336	0.576608	0.376716	1.53062	0.125864	0.178313
SACOL0551	divIC	rplY pth mfd SACOL0548 mazG SACOL0550 divIC	AgrA	cell-division protein divIC, putative	1586.21	10.6314	0.576289	0.181821	3.16955	0.00152676	0.00318095
SACOL1660	lamB	SACOL1659 lamB accC accB ahs2 dur1	MgrA	LamB/YcsF family protein	2070.3	11.0156	0.572619	0.250137	2.28922	0.0220663	0.0377959
SACOL2209	SACOL2209	truA SACOL2209 SACOL2210 SACOL2211		cobalt transport family protein	687.03	9.42423	0.571517	0.22491	2.54109	0.0110509	0.0199419
SACOL1747	accA	accA accD		acetyl-CoA carboxylase, carboxyl transferase, alpha subunit	5171.9	12.3365	0.571122	0.266611	2.14215	0.0321812	0.0531621
SACOL1251	ftsY	smc ftsY SACOL1252 ffh		cell division protein FtsY, putative	2927.51	11.5155	0.570299	0.257422	2.21543	0.0267308	0.0449571
SACOL2465	stbD	SACOL2464 stbD		addiction module antitoxin, Axe family	327.096	8.35357	0.570102	0.258657	2.20409	0.0275181	0.0461284
SACOL1669	SACOL1669	greA udk SACOL1667 SACOL1668 SACOL1669	AgrA	O-methyltransferase family protein	645.507	9.33429	0.569271	0.311479	1.82764	0.0676039	0.102798
SACOL0306	SACOL0306	SACOL0305 SACOL0306	SigB	ABC transporter, ATP-binding protein	1160.73	10.1808	0.569179	0.243016	2.34215	0.0191731	0.0330926
SACOL0169	argC1	argBJCD	ArgR	N-acetyl-gamma-glutamyl-phosphate reductase	22.2966	4.47875	0.567002	0.587889	0.964472	0.334809	0.416157
SACOL2569	rocA	rocA	AgrA	delta-1-pyrroline-5-carboxylate dehydrogenase, putative	5945.51	12.5376	0.565949	0.243139	2.32768	0.0199293	0.0342881
SACOL1068	qoxC	qoxD qoxC qoxA qoxB		quinol oxidase, subunit III	25237.7	14.6233	0.565628	0.307243	1.84098	0.0656241	0.100183
SACOL1820	ribD	ribHBAED	CodY	riboflavin biosynthesis protein RibD	760.857	9.57148	0.562141	0.260406	2.15871	0.0308725	0.0512513
SACOL1618	rpoD	rpoD (sigA)		RNA polymerase sigma factor RpoD	11039.5	13.4304	0.560652	0.205313	2.73072	0.00631963	0.0119479
SACOL1550	graE	graE		transcriptional regulator, AraC family	1588.77	10.6337	0.559847	0.328752	1.70295	0.0885782	0.130781
SACOL1534	srrB	srrB srrA	Rex	sensor histidine kinase SrrB	4512.31	12.1396	0.558419	0.178177	3.13406	0.00172403	0.00356714
SACOL2144	SACOL2144	SACOL2143 SACOL2144	CodY	ABC transporter, ATP-binding protein	496.112	8.95452	0.555265	0.222752	2.49275	0.0126758	0.0226318
SACOL2604	SACOL2604	-		hypothetical protein	4.47145	2.16074	0.554102	0.96309	0.575338	0.565063	0.641713
SACOL0881	trxA_3	SACOL0880 trxA_3	SigB	thioredoxin, putative	153.012	7.2575	0.55352	0.291616	1.89811	0.0576812	0.0896302
SACOL2614	panC	panD panC panB		pantoate--beta-alanine ligase	864.112	9.75507	0.552955	0.243179	2.27386	0.0229745	0.0391772
SACOL2345	SACOL2345	SACOL2345		esterase, putative	796.64	9.63778	0.552153	0.235499	2.34461	0.0190469	0.0329591
SACOL2421	hlgC	hlgCB	SaeRS	gamma hemolysin, component C	34.4033	5.10447	0.550518	0.415197	1.32592	0.184866	0.250075
SACOL2719	rarD	rarD		rarD protein	198.237	7.63108	0.550483	0.300428	1.83233	0.0669019	0.101903
SACOL0504	gmpA	gmpA gmpB gmpC	gmpA	methionine ABC transporter, ATP-binding protein	98.6264	6.6239	0.549847	0.293238	1.87508	0.0607811	0.0934774
SACOL2186	lacA	lacGEFDCBA SACOL2187	MgrA	galactose-6-phosphate isomerase, LacA subunit	391.864	8.61421	0.547619	0.212614	2.57565	0.0100053	0.0181644
SACOL0237	tarJ	tarI' tarJ' tarL'		alcohol dehydrogenase, zinc-containing	678.806	9.40686	0.544896	0.24222	2.24959	0.0244749	0.0414474
SACOL0869	SACOL0869	SACOL0869		phosphoglycerate mutase family protein	206.633	7.69093	0.544629	0.271868	2.00328	0.0451469	0.0719362
SACOL1676	trmU	trmU iscS	AgrA	tRNA (5-methylaminomethyl-2-thiouridylate)-methyltransferase	3929.59	11.9402	0.542468	0.227252	2.38708	0.0169828	0.0296539
SACOL2637	SACOL2637	SACOL2637		hypothetical protein	101.269	6.66205	0.541529	0.285965	1.89369	0.0582665	0.0903834
SACOL1620	SACOL1620	dnaG SACOL1620 SACOL1621		conserved hypothetical protein	866.879	9.75969	0.5403	0.213827	2.5268	0.0115106	0.020716
SACOL2556	SACOL2556	SACOL2556	SarA	conserved hypothetical protein	11546	13.4951	0.539817	0.308182	1.75162	0.0798394	0.119053
SACOL1719	hemA	hemLBDCXA	MgrA	glutamyl-tRNA reductase	12729.5	13.6359	0.539559	0.207361	2.60203	0.00926731	0.0168929
SACOL0143	cap5H	cap5ABCDEFGHIJKLMNOP	SigB	capsular polysaccharide biosynthesis protein Cap5H	207.89	7.69968	0.537474	0.318965	1.68505	0.0919785	0.135062
SACOL1112	SACOL1112	SACOL1112	SarA	conserved hypothetical protein	3267.03	11.6738	0.535594	0.19201	2.7894	0.00528057	0.0100824
SACOL0768	saeP	saeSRQP	SaeRS	conserved hypothetical protein	144.583	7.17575	0.534878	0.318732	1.67815	0.0933186	0.136584
SACOL1974	nadE	nadE pncB		NH(3)-dependent NAD+ synthetase	1331.08	10.3784	0.532183	0.271605	1.9594	0.0500659	0.079073
SACOL1903	SACOL1903	SACOL1902 SACOL1903	GraRS	conserved hypothetical protein	229.912	7.84494	0.530587	0.282617	1.87741	0.0604621	0.0931789
SACOL1626	dgkA	recO era cdd dgkA ybeY phoH		diacylglycerol kinase	493.705	8.94751	0.530296	0.305134	1.73791	0.0822263	0.122274
SACOL0710	SACOL0710	SACOL0710		conserved hypothetical protein	2033.34	10.9896	0.5297	0.335094	1.58075	0.113935	0.162955
SACOL1273	SACOL1273	-		hypothetical protein	268.965	8.07128	0.529662	0.214955	2.46406	0.0137373	0.0243497
SACOL1294	rnjB	rnjB		metallo-beta-lactamase family protein	10964.1	13.4205	0.529325	0.201397	2.62826	0.00858225	0.0157614
SACOL0941	SACOL0941	SACOL0941		-	1662.81	10.6994	0.52882	0.22566	2.34344	0.0191068	0.0330205
SACOL2124	SACOL2124	SACOL2124 hmrA		conserved hypothetical protein	1166.8	10.1883	0.523599	0.257281	2.03513	0.041838	0.0672602
SACOL0081	SACOL0081	SACOL0081		hypothetical protein	5.11612	2.35505	0.522077	1.18494	0.440594	0.659507	0.727508
SACOL0790.1	SACOL0790.1	SACOL0790.1		ribonucleoside-diphosphate reductase 2, NrdH-redoxin, putative	16.9319	4.08167	0.521967	0.570481	0.914959	0.360213	0.441425
SACOL0233	gutB	gatC gutB SACOL0234 gatD		sorbitol dehydrogenase	280.777	8.13328	0.52041	0.336545	1.54633	0.122025	0.173421
SACOL0744	graA	graA cydC	Rex	ABC transporter, ATP-binding protein, MsbA family	935.917	9.87024	0.519739	0.252799	2.05594	0.0397886	0.0643491
SACOL0195	malD	malKEFD	GraRS	maltose ABC transporter, permease protein	839.21	9.71289	0.517642	0.279763	1.85028	0.0642726	0.098175
SACOL0319	SACOL0319	SACOL0319	Prophage L54a	prophage L54a hypothetical protein	98.9507	6.62864	0.515792	0.318749	1.61817	0.105625	0.152119
SACOL2208	truA	truA SACOL2209 SACOL2210 SACOL2211		tRNA pseudouridine synthase A	1252.15	10.2902	0.514861	0.187848	2.74083	0.00612833	0.0116107
SACOL1779	sgtA	sgtA		transglycosylase domain protein	71.7898	6.16571	0.514599	0.383959	1.34024	0.180166	0.244823
SACOL1625	cdd	recO era cdd dgkA ybeY phoH		cytidine deaminase	1443.4	10.4953	0.513217	0.189204	2.71251	0.00667767	0.0125544
SACOL0389	SACOL0389	SACOL0388 SACOL0389	Prophage L54a	prophage L54a, amidase, putative	472.924	8.88546	0.51231	0.288161	1.77786	0.075427	0.113288
SACOL1740	phoP	phoR phoP		alkaline phosphatase synthesis transcriptional regulatory protein PhoP	535.341	9.06431	0.512053	0.295368	1.73361	0.0829873	0.123134
SACOL1161	murI	murI rdgB SACOL1163	GraRS	glutamate racemase	1086.65	10.0857	0.508828	0.193624	2.62792	0.00859092	0.0157614
SACOL1283	polC	polC		DNA polymerase III, alpha subunit, Gram-positive type	7625.29	12.8966	0.506147	0.20672	2.44846	0.0143468	0.0253134
SACOL0517	treC	trePCR	TreR	alpha,alpha-phosphotrehalase	19571.8	14.2565	0.50614	0.282437	1.79205	0.0731255	0.110199
SACOL2445	flp	flp		fmtA-like protein	358.095	8.4842	0.504554	0.292479	1.72509	0.0845108	0.125256
SACOL1061	SACOL1061	-		hypothetical protein	5.05023	2.33635	0.50425	0.979996	0.514543	0.606872	0.678609
SACOL1838	pckA	pckA		phosphoenolpyruvate carboxykinase (ATP)	3519.99	11.7814	0.503337	0.206792	2.43402	0.0149321	0.0262774
SACOL0108	sbnI	sbnABCDEFGHI	Fur	hypothetical protein	260.64	8.02592	0.501881	0.30555	1.64255	0.100476	0.146029
SACOL1807	SACOL1807	SACOL1807 leuS		rhodanese-like domain protein	511.138	8.99757	0.499625	0.275604	1.81283	0.0698575	0.105926
SACOL1060	SACOL1060	-		transcriptional regulator, MarR family	48.6161	5.60336	0.498671	0.35982	1.38589	0.16578	0.227221
SACOL0288	SACOL0288	SACOL0286 SACOL0287 SACOL0288 SACOL0289		conserved hypothetical protein	47.5247	5.57061	0.497836	0.441764	1.12693	0.259774	0.335577
SACOL1067	qoxD	qoxD qoxC qoxA qoxB		quinol oxidase, subunit IV	10682.9	13.383	0.497159	0.27566	1.80352	0.0713066	0.10782
SACOL0040	SACOL0040	SACOL0037 SACOL0038 SACOL0039 SACOL0040	SigB	conserved hypothetical protein	5.60868	2.48766	0.496642	0.893731	0.555696	0.578419	0.653296
SACOL1010	relA1	SACOL1009 relA1 ppnK yjbO mgtE cpaA	MgrA	GTP pyrophosphokinase	951.668	9.89431	0.49653	0.18589	2.67109	0.00756053	0.0140574
SACOL1238	rpmB	rpmB	Translation	ribosomal protein L28	10840	13.4041	0.495646	0.31254	1.58586	0.112771	0.161375
SACOL1847	SACOL1847	SACOL1847	MgrA	conserved domain protein, putative	3748.56	11.8721	0.493071	0.283642	1.73836	0.0821476	0.122224
SACOL2655	arcD	arcCDBA	ArcR	arginine/ornithine antiporter	118.382	6.88731	0.490733	0.378122	1.29782	0.19435	0.261331
SACOL1998	SACOL1998	SACOL1998		conserved hypothetical protein	23.4065	4.54884	0.490556	0.549171	0.893266	0.371715	0.452639
SACOL1648	rsfS	holA comEC comEB comEA ubiE rsfS yqeK nadD yhbY aroE yqeH yqeG mtn		iojap-related protein	2261.19	11.1429	0.488114	0.268183	1.82007	0.0687477	0.104478
SACOL0309	psuG	SACOL0308 psuG nupC	CcpA	conserved hypothetical protein	32.8965	5.03986	0.479713	0.444043	1.08033	0.279995	0.358096
SACOL2558	SACOL2558	SACOL2558		hypothetical protein	8.99685	3.16942	0.477934	0.810308	0.589818	0.555312	0.634643
SACOL0449	SACOL0449	SACOL0449		conserved hypothetical protein	623.532	9.28432	0.476188	0.290842	1.63727	0.101573	0.147306
SACOL0877	gcvH	gcvH		glycine cleavage system H protein	5552.66	12.439	0.475874	0.267287	1.78038	0.0750131	0.112792
SACOL1117	SACOL1117	-		conserved hypothetical protein	126.464	6.98259	0.474709	0.285411	1.66324	0.0962635	0.140285
SACOL1259	yfhO	yfhO		conserved hypothetical protein	243.325	7.92674	0.47436	0.228883	2.0725	0.0382191	0.0621838
SACOL0421	SACOL0421	SACOL0420 SACOL0421 SACOL0422 SACOL0424		hypothetical protein	347.908	8.44256	0.473569	0.230787	2.05198	0.0401717	0.0648909
SACOL1270	hslV	xerC hslV hslU codY	GraRS	heat shock protein HslVU, ATPase subunit HslV	1470.49	10.5221	0.473291	0.219468	2.15654	0.0310416	0.0515004
SACOL0601	SACOL0601	ilvE SACOL0601		hypothetical protein	149.785	7.22675	0.472248	0.238545	1.9797	0.0477369	0.0757051
SACOL1668	SACOL1668	greA udk SACOL1667 SACOL1668 SACOL1669	AgrA	peptidase, U32 family	2875	11.4893	0.469996	0.196762	2.38865	0.0169105	0.0295468
SACOL1290	truB	rbfA truB ribC	SigB	tRNA pseudouridine 55 synthase	507.094	8.98611	0.469708	0.239453	1.96159	0.0498105	0.0787447
SACOL0565	pdxT	pdxST	PdxR	conserved hypothetical protein	3552.25	11.7945	0.466317	0.261333	1.78438	0.0743622	0.111875
SACOL2184	lacC	lacGEFDCBA SACOL2187	MgrA	tagatose-6-phosphate kinase	664.47	9.37606	0.463033	0.260756	1.77573	0.0757767	0.113749
SACOL2238	rplD	adk secY rplO rpmD rpsE rplR rplF rpsH rpsN rplE rplX rplN rpsQ rpmC rplP rpsC rplV rpsS rplB rplW rplD rplC rpsJ	Translation	ribosomal protein L4	34082.4	15.0567	0.461584	0.289759	1.59299	0.111162	0.159326
SACOL1354	SACOL1354	SACOL1352 SACOL1353 SACOL1354 SACOL1355		sensor histidine kinase, putative	104.794	6.71142	0.457519	0.457273	1.00054	0.31705	0.397381
SACOL2661	SACOL2661	SACOL2661		conserved hypothetical protein	41.0632	5.35978	0.457378	0.399847	1.14388	0.252673	0.327661
SACOL2513	SACOL2513	SACOL2513		hypothetical protein	1.71896	0.781538	0.453484	1.65974	0.273225	0.78468	0.832873
SACOL2031	nrgA	nrgA	GlnR	ammonium transporter family protein	7.61379	2.92862	0.452031	0.763056	0.592395	0.553586	0.633206
SACOL1162	rdgB	murI rdgB SACOL1163	GraRS	HAM1 protein	917.527	9.84161	0.450654	0.195235	2.30827	0.0209842	0.036011
SACOL2196	SACOL2196	SACOL2196	GraRS	conserved hypothetical protein	86.5019	6.43466	0.450611	0.426909	1.05552	0.291188	0.370303
SACOL1538	scpA	rluB scpB scpA		segregation and condensation protein A	410.032	8.67959	0.449481	0.467497	0.961462	0.33632	0.417301
SACOL2607	SACOL2607	SACOL2607		hypothetical protein	344.434	8.42808	0.448919	0.280252	1.60184	0.10919	0.156667
SACOL0796	sstA	sstABCD	Fur	siderophore-Fe(III) ABC transporter permease	211.697	7.72586	0.447312	0.22801	1.96181	0.0497846	0.0787447
SACOL1012	yjbO	SACOL1009 relA1 ppnK yjbO mgtE cpaA	MgrA	ribosomal large subunit pseudouridine synthases, RluD subfamily	1200.69	10.2297	0.446228	0.190982	2.3365	0.0194654	0.0335327
SACOL1472	ebh	ebh		Cell wall associated fibronectin-binding protein	1365.17	10.4149	0.445825	0.199165	2.23846	0.0251909	0.042553
SACOL0023	yycJ	yycJ	CodY	metallo-beta-lactamase family protein YycJ	492.221	8.94316	0.445334	0.215687	2.06472	0.0389491	0.063181
SACOL1552	malR	malA malR	CcpA	maltose operon repressor	233.02	7.86431	0.444935	0.234126	1.90041	0.0573794	0.0892128
SACOL1894	hit	hit	AgrA	HIT family protein	790.684	9.62696	0.44447	0.218833	2.0311	0.042245	0.0677529
SACOL0882	metN2	metN2 metI2 metQ	CodY	ABC transporter, ATP-binding protein	357.572	8.48209	0.444017	0.273617	1.62277	0.104639	0.15102
SACOL1670	SACOL1670	SACOL1670 yrrK SACOL1672 alaS		conserved hypothetical protein	5695.59	12.4756	0.438687	0.178113	2.46297	0.0137792	0.0244077
SACOL2344	SACOL2344	SACOL2343 SACOL2344	GraRS	hypothetical protein	413.152	8.69053	0.438346	0.214483	2.04373	0.0409798	0.0660379
SACOL1449	sucA	sucB sucA	AgrA	2-oxoglutarate dehydrogenase, E1 component	25513.6	14.639	0.437353	0.225436	1.94003	0.0523759	0.0823356
SACOL0917	sufU	sufCDSUB	PerR	NifU domain protein	7639.94	12.8993	0.436771	0.269764	1.61909	0.105428	0.152002
SACOL1485	SACOL1485	gpsB SACOL1485 SACOL1486	GraRS	conserved hypothetical protein	3409.76	11.7355	0.435347	0.191802	2.26978	0.0232211	0.039448
SACOL0927	lipA	lipA		lipoate synthase	7711.15	12.9127	0.434591	0.23944	1.81503	0.0695194	0.105505
SACOL0583	rplK	secE nusG rplK rplA rplJ rplL rsmC	Translation	ribosomal protein L11	18743.9	14.1941	0.432148	0.33876	1.27568	0.20207	0.270228
SACOL2397	nirD	nirR nirB nirD nasF	NreABC	nitrite reductase [NAD(P)H], small subunit	34.0332	5.08887	0.431611	0.393557	1.09669	0.272777	0.35036
SACOL2590	SACOL2590	SACOL2590 nrmA SACOL2592	GbaA	glyoxalase family protein	169.568	7.40572	0.431365	0.329216	1.31028	0.190101	0.256128
SACOL0069	tFox	SACOL0069		conserved hypothetical protein	79.3049	6.30934	0.423479	0.310969	1.3618	0.17326	0.236271
SACOL0734	SACOL0734	SACOL0733 SACOL0734		conserved hypothetical protein	431.978	8.75481	0.421275	0.197145	2.13688	0.0326075	0.0538333
SACOL0564	pdxS	pdxST	PdxR	pyridoxine biosynthesis protein	5662.79	12.4673	0.416376	0.279158	1.49154	0.13582	0.190515
SACOL0610	sdrE	sdrE	GraRS	sdrE protein	2255.7	11.1394	0.413559	0.283699	1.45774	0.144913	0.20201
SACOL0750	SACOL0750	SACOL0750		anion transporter family protein	772.251	9.59293	0.411558	0.249475	1.6497	0.0990051	0.144046
SACOL1846	SACOL1846	SACOL1846		hypothetical protein	2424.18	11.2433	0.411414	0.295224	1.39357	0.163448	0.224825
SACOL1924	msbA	msbA		toxin exporting ABC transporter, permease/ATP-binding protein, putative	3437.58	11.7472	0.411081	0.220971	1.86034	0.0628372	0.0963099
SACOL2106	ywlG	atpCDGAHFEBI mnaA upp glyA ywlG	GraRS	conserved hypothetical protein TIGR01440	8663.81	13.0808	0.410925	0.318899	1.28857	0.197546	0.265099
SACOL0696	tagB	tagG tagB tagX	SarA	teichoic acid biosynthesis protein B	523.827	9.03295	0.41033	0.286519	1.43212	0.152109	0.211058
SACOL1213	pyrC	uraA pyrB pyrC carA carB pyrF pyrE SACOL1218	PyrR	dihydroorotase	313.328	8.29153	0.410271	0.278365	1.47386	0.140519	0.196596
SACOL0799	sstD	sstABCD	Fur	siderophore-Fe(III) ABC transporter,lipoprotein	608.515	9.24915	0.409673	0.279488	1.46579	0.142704	0.199342
SACOL1655	mtn	holA comEC comEB comEA ubiE rsfS yqeK nadD yhbY aroE yqeH yqeG mtn		5'-methylthioadenosine/S-adenosylhomocysteine nucleosidase	706.583	9.46472	0.408649	0.23571	1.7337	0.082972	0.123134
SACOL1957	rumA	rumA dgkB		RNA methyltransferase, TrmA family	1469.58	10.5212	0.408457	0.190603	2.14297	0.0321155	0.0531187
SACOL1038	SACOL1038	SACOL1038 SACOL1039 SACOL1040		membrane protein	6.49866	2.70014	0.40664	1.03081	0.394485	0.693223	0.756651
SACOL1819	ribE	ribHBAED	CodY	riboflavin synthase, alpha subunit	358.09	8.48418	0.406076	0.259654	1.56391	0.117839	0.167914
SACOL0593	fusA	rplL3 rpsL rpsG fusA tuf	Translation	translation elongation factor G	406705	18.6336	0.403892	0.356796	1.132	0.257636	0.333455
SACOL1972	SACOL1972	SACOL1972 SACOL1973		conserved hypothetical protein	705.362	9.46222	0.40348	0.31174	1.29428	0.195567	0.262836
SACOL0549	mazG	rplY pth mfd SACOL0548 mazG SACOL0550 divIC	AgrA	tetrapyrrole methylase family protein	2725.01	11.412	0.402262	0.185935	2.16345	0.0305065	0.0507688
SACOL2407	dsbA	SACOL2406 dsbA SACOL2408	GraRS	thiol-disulfide reductase/oxidase DsbA	199.484	7.64013	0.401895	0.291758	1.37749	0.16836	0.229938
SACOL1378	SACOL1378	SACOL1378 SACOL1379		conserved hypothetical protein	5030.82	12.2966	0.401078	0.237467	1.68899	0.0912223	0.134025
SACOL1818	ribBA	ribHBAED	CodY	3,4-dihydroxy-2-butanone-4-phosphate synthase/GTP cyclohydrolase II	746.552	9.5441	0.399881	0.262847	1.52135	0.128173	0.181107
SACOL2587	acrA	acrA		conserved hypothetical protein	87.2154	6.44651	0.39976	0.377658	1.05852	0.289817	0.368908
SACOL1709	folC	folC valS		folylpolyglutamate synthase/dihydrofolate synthase	5944.86	12.5374	0.398465	0.209616	1.90093	0.0573109	0.0891576
SACOL2053	tex	SACOL2052 tex		S1 RNA binding domain protein	3663.57	11.839	0.39815	0.252046	1.57967	0.114181	0.16322
SACOL0031	SACOL0031	SACOL0031 maoC	GraRS	glycerophosphoryl diester phosphodiesterase, putative	544.599	9.08905	0.397181	0.207168	1.9172	0.0552129	0.0861424
SACOL1013	mgtE	SACOL1009 relA1 ppnK yjbO mgtE cpaA	MgrA	magnesium transporter	2425.91	11.2443	0.396712	0.259768	1.52718	0.126716	0.179331
SACOL1558	brxB	SACOL1557 brxB	BSH	bacilliredoxin BrxB	1348.19	10.3968	0.393661	0.208719	1.88608	0.0592838	0.0917503
SACOL0443	SACOL0443	SACOL0443		conserved hypothetical protein TIGR01655	4.56758	2.19143	0.392462	0.983071	0.39922	0.689731	0.753755
SACOL0952	mnhD	mnhG mnhF mnhE mnhD mnhC mnhB mnhA	AgrA	Na+/H+ antiporter, MnhD component	3948.25	11.947	0.389825	0.270873	1.43914	0.15011	0.208607
SACOL2639	cysJ	cysJ-cysG	CymR	sulfite reductase (NADPH) flavoprotein alpha-component	625.949	9.2899	0.388758	0.200694	1.93707	0.0527368	0.0827581
SACOL1269	xerC	xerC hslV hslU codY	GraRS	tyrosine recombinase XerC	1404.58	10.4559	0.388094	0.276663	1.40277	0.160685	0.221476
SACOL0921	SACOL0921	SACOL0921 fabK	SigB	CBS domain protein	417.76	8.70653	0.376602	0.217473	1.73172	0.0833235	0.123564
SACOL0883	metI2	metN2 metI2 metQ	CodY	ABC transporter, permease protein	159.897	7.321	0.372882	0.255175	1.46128	0.143939	0.200755
SACOL0745	cydC	graA cydC	Rex	ABC transporter, ATP-binding protein, MsbA family	1087.99	10.0875	0.372301	0.220354	1.68956	0.0911126	0.133936
SACOL2505	sasG	sasG		cell wall surface anchor family protein	246.067	7.94291	0.370896	0.378864	0.978968	0.327596	0.408699
SACOL0926	SACOL0926	SACOL0924 SACOL0925 SACOL0926	CodY	5'-nucleotidase family protein	1574.56	10.6207	0.3698	0.196156	1.88523	0.0593981	0.0918219
SACOL0795	SACOL0795	-		hypothetical protein	1.33747	0.419509	0.369743	1.96042	0.188604	0.850403	0.881803
SACOL0501	SACOL0501	SACOL0501		sodium-dependent transporter, putative	1698.35	10.7299	0.369406	0.340944	1.08348	0.278595	0.356858
SACOL0609	sdrD	sdrCD	AgrA	sdrD protein	277.567	8.11669	0.368839	0.245711	1.50111	0.133328	0.187507
SACOL1201	SACOL1201	SACOL1200 SACOL1201 ylmF ylmG ylmH SACOL1205		conserved hypothetical protein TIGR00044	4781.46	12.2232	0.364281	0.176927	2.05893	0.0395008	0.0639604
SACOL1718	hemX	hemLBDCXA	MgrA	hemX protein	1638.07	10.6778	0.363112	0.235828	1.53973	0.123625	0.17551
SACOL1054	menB	menF menD menH menB	MgrA	naphthoate synthase	11640.6	13.5069	0.362243	0.333669	1.08564	0.27764	0.355929
SACOL2105	glyA	atpCDGAHFEBI mnaA upp glyA ywlG	GraRS	serine hydroxymethyltransferase	20193.3	14.3016	0.359753	0.312581	1.15091	0.24977	0.324364
SACOL0718	vraF	vraGF		ABC transporter, ATP-binding protein	347.028	8.43891	0.358258	0.29063	1.23269	0.21769	0.287797
SACOL0006	gyrA	yaaA recF gyrB gyrA	AgrA	DNA gyrase, A subunit	28122.4	14.7794	0.357502	0.261588	1.36666	0.171733	0.234307
SACOL1796	SACOL1796	SACOL1796		conserved hypothetical protein	171.58	7.42274	0.357134	0.41004	0.870974	0.383768	0.464711
SACOL1435	lysA	dapL alr2 lysA		diaminopimelate decarboxylase	593.002	9.21189	0.357028	0.220905	1.61621	0.106049	0.152566
SACOL0496	mpsC	mpsC		conserved hypothetical protein	1186.86	10.2129	0.356889	0.21215	1.68225	0.09252	0.135562
SACOL0042	ccrA1	ccrB ccrA1	SCC-mec	cassette chromosome recombinase A1	42.2911	5.40228	0.356835	0.387	0.922054	0.3565	0.43787
SACOL2151	glmM	glmM SACOL2152 dacA		phosphoglucosamine mutase GlmM	6625.72	12.6939	0.355089	0.256869	1.38237	0.166857	0.228185
SACOL0323	SACOL0323	SACOL0322 SACOL0323	Prophage L54a	prophage L54a hypothetical protein	285.321	8.15644	0.354936	0.245284	1.44704	0.147885	0.20578
SACOL0017	SACOL0017	-		hypothetical protein	15.6861	3.97142	0.354695	0.595381	0.595744	0.551346	0.631449
SACOL2503	SACOL2503	SACOL2503		hypothetical protein	4.76343	2.252	0.349916	1.1727	0.298386	0.765408	0.817065
SACOL0615	folE2	SACOL0613 bshB folE2	BSH	conserved hypothetical protein	802.262	9.64793	0.344145	0.234731	1.46613	0.142614	0.19932
SACOL1556	SACOL1556	SACOL1556		hypothetical protein	1.29991	0.378412	0.342993	1.9498	0.175912	0.860363	0.890418
SACOL1414	opp-2F	opp-2FDCB	GraRS	peptide ABC transporter, ATP-binding protein	239.892	7.90624	0.340836	0.278411	1.22422	0.220869	0.29118
SACOL0041	ccrB	ccrB ccrA1	SCC-mec	cassette chromosome recombinase B	149.463	7.22364	0.339489	0.263395	1.28889	0.197435	0.265082
SACOL1624	era	recO era cdd dgkA ybeY phoH		GTP-binding protein Era	3184.53	11.6369	0.336564	0.175983	1.91248	0.0558149	0.0870312
SACOL1580	SACOL1580	SACOL1580		hypothetical protein	21.0307	4.39443	0.336497	0.508162	0.662184	0.507853	0.588385
SACOL0035	SACOL0035	mecR1 SACOL0035	SCC-mec	hypothetical protein	2782.94	11.4424	0.335512	0.20535	1.63385	0.10229	0.148026
SACOL0167	argB	argBJCD	ArgR	acetylglutamate kinase	73.3726	6.19717	0.334521	0.346307	0.965967	0.334061	0.415419
SACOL2411	tcyB	tcyABC	CymR	amino acid ABC transporter, permease protein	8643.11	13.0773	0.333233	0.269065	1.23848	0.215537	0.285126
SACOL1878	epiA	epiGEFPDCBA	SigB	lantibiotic epidermin precursor EpiA	6.99375	2.80607	0.333232	0.848016	0.392955	0.694353	0.756943
SACOL1011	ppnK	SACOL1009 relA1 ppnK yjbO mgtE cpaA	MgrA	conserved hypothetical protein	2374.61	11.2135	0.332334	0.206088	1.61258	0.106835	0.153533
SACOL1581	SACOL1581	SACOL1581 SACOL1582		conserved hypothetical protein	49.6712	5.63434	0.330677	0.447787	0.738469	0.46023	0.541352
SACOL2343	SACOL2343	SACOL2343 SACOL2344	GraRS	conserved hypothetical protein	333.072	8.37969	0.330247	0.269971	1.22327	0.221228	0.291511
SACOL1599	comGC	comGD comGC comGB comGA	MgrA	comG operon protein 3 precursor	2.68264	1.42365	0.330067	1.36308	0.242148	0.808665	0.851959
SACOL1749	maeB	maeB		NADP-dependent malic enzyme, putative	2021.68	10.9813	0.329653	0.270256	1.21978	0.222547	0.292869
SACOL0867	SACOL0867	SACOL0867		hypothetical protein	17.0592	4.09248	0.329548	0.57315	0.574976	0.565307	0.641713
SACOL1276	tsf	tsf pyrH frr	Translation	translation elongation factor Ts	25463.4	14.6361	0.329434	0.268375	1.22751	0.21963	0.289972
SACOL1031	SACOL1031	SACOL1031		5' nucleotidase family protein	590.402	9.20555	0.329284	0.238514	1.38057	0.167412	0.22876
SACOL0239	tarF	tarF		TagF domain protein	535.079	9.06361	0.327936	0.20643	1.5886	0.11215	0.160656
SACOL2270	modC	moaB moeB modC modB modA	MgrA	molybdenum ABC transporter, ATP-binding protein ModC	761.531	9.57276	0.327097	0.18727	1.74666	0.0806963	0.120197
SACOL2546	pfoR	sdaAA sdaAB pfoR	AgrA	perfringolysin O regulator protein, putative	1851.99	10.8549	0.326985	0.212322	1.54004	0.12355	0.175496
SACOL0999	opp-4B	opp-4A opp-4D opp-4F opp-4B opp-4C	GraRS	oligopeptide ABC transporter, permease protein	8.92043	3.15711	0.32408	0.724864	0.447091	0.65481	0.723516
SACOL2145	glmS	glmS		glucosamine--fructose-6-phosphate aminotransferase (isomerizing)	15639.9	13.9329	0.31868	0.276281	1.15347	0.248719	0.323155
SACOL1710	valS	folC valS		valyl-tRNA synthetase	8832.72	13.1086	0.318166	0.194594	1.63502	0.102044	0.14783
SACOL2440	SACOL2440	SACOL2440		conserved hypothetical protein	67.273	6.07195	0.317867	0.391306	0.812322	0.416607	0.498302
SACOL1753	uspA2	uspA2		universal stress protein family	7681.76	12.9072	0.31728	0.306346	1.03569	0.300347	0.379994
SACOL1385	acnA/citB	citB	TCA	aconitate hydratase	49224.9	15.5871	0.3151	0.273027	1.1541	0.24846	0.322974
SACOL0814	comFC	comFA comFC		competence protein F	24.8047	4.63254	0.314891	0.484453	0.649992	0.515697	0.595598
SACOL1102	pdhA	pdhA pdhB pdhC pdhD	PDH	pyruvate dehydrogenase complex E1 component, alpha subunit	61732	15.9137	0.313795	0.244797	1.28186	0.199892	0.26798
SACOL1160	sdhB	sdhC sdhA sdhB	CcpA	succinate dehydrogenase, iron-sulfur protein	17124.2	14.0638	0.312761	0.301991	1.03566	0.300359	0.379994
SACOL1405	trpD	trpE trpG trpD trpC trpF trpB trpA	CodY	anthranilate phosphoribosyltransferase	18.1294	4.18026	0.31259	0.526108	0.594156	0.552408	0.632388
SACOL0241	tarJ	tarIJLS	Rot	alcohol dehydrogenase, zinc-containing	4013.17	11.9705	0.310959	0.220091	1.41286	0.157696	0.218025
SACOL1415	opp-2D	opp-2FDCB	GraRS	peptide ABC transporter, ATP-binding protein	162.538	7.34463	0.310646	0.303718	1.02281	0.306397	0.386524
SACOL2485	SACOL2485	SACOL2485 SACOL2486		hypothetical protein	74.7146	6.22332	0.308951	0.358493	0.861806	0.388794	0.469829
SACOL2302	lytR2	lytR2		transcriptional regulator, putative	2130.71	11.0571	0.307162	0.173669	1.76867	0.0769495	0.115189
SACOL1768	SACOL1768	SACOL1768		GAF domain protein	600.333	9.22962	0.306957	0.288203	1.06507	0.286843	0.36564
SACOL1430	dapA	lysC asd dapA dapB dapD	CodY	dihydrodipicolinate synthase	149.73	7.22622	0.306499	0.297309	1.03091	0.302583	0.382628
SACOL0194	malF	malKEFD	GraRS	maltose ABC transporter, permease protein	796.58	9.63768	0.303514	0.295803	1.02607	0.304859	0.384965
SACOL2396	nasF	nirR nirB nirD nasF	NreABC	uroporphyrinogen III methylase, putative	114.753	6.84239	0.299811	0.264256	1.13455	0.256565	0.332388
SACOL2073	murF	murF ddl		UDP-N-acetylmuramoyl-tripeptide--D-alanyl-D- alanine ligase	3737.44	11.8678	0.299585	0.226835	1.32072	0.186595	0.251782
SACOL1079	purF	purEKCSQLFMNHD	PurR	amidophosphoribosyltransferase	407.602	8.67102	0.296844	0.300318	0.988434	0.32294	0.403638
SACOL0527	SACOL0527	holB SACOL0527 yabA	MgrA	conserved hypothetical protein	1286.41	10.3291	0.296067	0.195916	1.5112	0.130738	0.184346
SACOL0457	yflT	SACOL0455 SACOL0456 yflT	SigB	conserved hypothetical protein	4853.25	12.2447	0.295576	0.237868	1.24261	0.214013	0.283249
SACOL1355	SACOL1355	SACOL1352 SACOL1353 SACOL1354 SACOL1355		DNA-binding response regulator, LuxR family	118.632	6.89035	0.294659	0.425074	0.693195	0.488187	0.569517
SACOL1574	SACOL1574	-		conserved hypothetical protein	62.0273	5.95483	0.294318	0.45737	0.643501	0.519899	0.599764
SACOL0813	comFA	comFA comFC		comf operon protein 1, putative	44.9802	5.49122	0.293437	0.444835	0.659654	0.509476	0.589759
SACOL2165	htsC	htsABC	Fur	heme ABC transporter, permease HtsC	1595.16	10.6395	0.293092	0.223236	1.31292	0.189209	0.255054
SACOL1308	porA	porA porB	Rot	pyruvate ferredoxin oxidoreductase, alpha subunit	3219.19	11.6525	0.292377	0.255863	1.14271	0.253159	0.328133
SACOL1906	airS	airR airS		sensor histidine kinase, putative	217.571	7.76535	0.291691	0.300659	0.970172	0.331961	0.413379
SACOL1987	SACOL1987	SACOL1987	SigB	conserved hypothetical protein	253.421	7.98539	0.289623	0.248236	1.16672	0.243322	0.316907
SACOL0211	fadA	fadAB	CcpA	acetyl-CoA acetyltransferase	71.7897	6.1657	0.289402	0.383783	0.754078	0.450802	0.531422
SACOL1733	nrdR	dnaI dnaB nrdR		ATP cone domain protein	1877.29	10.8744	0.288195	0.205681	1.40117	0.161163	0.221907
SACOL0924	SACOL0924	SACOL0924 SACOL0925 SACOL0926	CodY	conserved hypothetical protein	594.486	9.2155	0.287066	0.239067	1.20078	0.229836	0.301674
SACOL2188	lacR	lacR	MgrA	lactose phosphotransferase system repressor	261.816	8.03241	0.287032	0.326744	0.878461	0.379693	0.461105
SACOL1537	scpB	rluB scpB scpA		segregation and condensation protein B	547.913	9.0978	0.286231	0.360471	0.794047	0.427168	0.508902
SACOL1127	SACOL1127	-		hypothetical protein	39.9752	5.32103	0.284997	0.412589	0.690753	0.489721	0.570811
SACOL0961	gluD	rocD gluD	CcpA	glutamate dehydrogenase, NAD-specific	12319.8	13.5887	0.281541	0.239093	1.17754	0.23898	0.311703
SACOL1748	accD	accA accD		acetyl-CoA carboxylase, carboxyl transferase, beta subunit	3613.52	11.8192	0.280523	0.256491	1.0937	0.274089	0.35171
SACOL1382	sbcC	sbcD sbcC	LexA	exonuclease SbcC	602.419	9.23462	0.279636	0.305419	0.915583	0.359886	0.441224
SACOL1931	recX	tagG tagH SACOL1930 recX	GraRS	FAD-binding RecX family protein	121.646	6.92654	0.276761	0.474661	0.58307	0.559846	0.637931
SACOL1306	SACOL1306	SACOL1306		conserved hypothetical protein	213.369	7.73721	0.276507	0.495067	0.558524	0.576486	0.651933
SACOL2672	asp3	gtfAB secA2 asp3 asp2 asp1	SigB	accessory secretory protein Asp3, putative	345.977	8.43453	0.274454	0.275082	0.997719	0.318416	0.398722
SACOL2252	SACOL2252	SACOL2252 femX	GraRS	AcrB/AcrD/AcrF family protein	4679.53	12.1921	0.273136	0.214521	1.27324	0.202933	0.271114
SACOL0884	metQ2	metN2 metI2 metQ	CodY	ABC transporter, substrate-binding protein	154.568	7.2721	0.272023	0.327827	0.829775	0.406666	0.488797
SACOL1257	rplS	rpsP rimM trmD rplS	Translation	ribosomal protein L19	29572.9	14.852	0.271783	0.307562	0.883668	0.376876	0.457889
SACOL0130	ushA	SACOL0129 ushA		5' nucleotidase family protein	387.658	8.59864	0.270628	0.255444	1.05944	0.289398	0.368549
SACOL2563	clpL	clpL	SigB	ATP-dependent Clp protease	916.132	9.83941	0.268173	0.207525	1.29224	0.196274	0.263654
SACOL1973	SACOL1973	SACOL1972 SACOL1973		conserved hypothetical protein	1647.47	10.686	0.259382	0.269396	0.962828	0.335634	0.416798
SACOL2493	SACOL2493	SACOL2493		staphylococcus tandem lipoprotein	52.6425	5.71815	0.259267	0.476004	0.544674	0.585978	0.660726
SACOL1577	SACOL1577	SACOL1575 SACOL1576 SACOL1577 SACOL1578		conserved hypothetical protein	40.7649	5.34925	0.257595	0.401374	0.641783	0.521014	0.600793
SACOL2628	betB	betB		betaine aldehyde dehydrogenase	266.278	8.05679	0.25758	0.319013	0.807429	0.41942	0.500777
SACOL1014	cpaA	SACOL1009 relA1 ppnK yjbO mgtE cpaA	MgrA	-	3555.7	11.7959	0.256497	0.247484	1.03642	0.300006	0.379904
SACOL0988	fabF	fabHF	FapR	3-oxoacyl-(acyl-carrier-protein) synthase II	15046.3	13.8771	0.256048	0.329498	0.777085	0.437109	0.518067
SACOL0711	SACOL0711	SACOL0711		conserved hypothetical protein	2791.38	11.4468	0.255955	0.208888	1.22532	0.220454	0.290775
SACOL1698	thrR	yajC tgt queA ruvB ruvA thrR obgE		ACT domain protein	1624.38	10.6657	0.255164	0.183698	1.38904	0.16482	0.226385
SACOL2180	lacG	lacGEFDCBA SACOL2187	MgrA	6-phospho-beta-galactosidase	1509.21	10.5596	0.255037	0.303166	0.841247	0.40021	0.482052
SACOL1715	hemB	hemLBDCXA	MgrA	delta-aminolevulinic acid dehydratase	3332.61	11.7024	0.255009	0.275559	0.925425	0.354745	0.435913
SACOL0735	SACOL0735	SACOL0735		conserved hypothetical protein	38.9526	5.28365	0.254343	0.493596	0.515286	0.606353	0.678592
SACOL0950	mnhF	mnhG mnhF mnhE mnhD mnhC mnhB mnhA	AgrA	Na+/H+ antiporter, MnhF component	863.326	9.75376	0.254271	0.283989	0.895353	0.370599	0.451688
SACOL1966	pcrA	camS ligA pcrA pcrB		ATP-dependent DNA helicase PcrA	2334.69	11.189	0.251122	0.300182	0.836566	0.402836	0.484842
SACOL2321	gdhII	gdhII	SigB	oxidoreductase, short chain dehydrogenase/reductase family	1638.02	10.6777	0.250356	0.262678	0.953091	0.340544	0.420957
SACOL1047	SACOL1047	SACOL1047		conserved domain protein	29.074	4.86166	0.248708	0.501642	0.495788	0.620044	0.691045
SACOL1523	recQ2	recQ2 ypbB		ATP-dependent DNA helicase RecQ	455.566	8.83152	0.247191	0.285334	0.86632	0.386315	0.467252
SACOL1640	hemN	hemN		oxygen-independent coproporphyrinogen III oxidase, putative	585.725	9.19408	0.245812	0.32581	0.754466	0.450569	0.53138
SACOL1557	SACOL1557	SACOL1557 brxB	BSH	conserved hypothetical protein	1317	10.363	0.244911	0.196708	1.24505	0.213112	0.282195
SACOL0785	SACOL0785	SACOL0785		conserved hypothetical protein	576.408	9.17095	0.244817	0.195766	1.25056	0.211095	0.280326
SACOL0528	yabA	holB SACOL0527 yabA	MgrA	conserved hypothetical protein	852.546	9.73563	0.243672	0.19528	1.24781	0.212102	0.281135
SACOL2499	SACOL2499	SACOL2499 mutT		helicase, putative	414.781	8.6962	0.243366	0.330031	0.737401	0.460878	0.541642
SACOL1760	ackA	ackA SACOL1761	overflow	acetate kinase	11514.3	13.4911	0.24296	0.211814	1.14704	0.251364	0.326119
SACOL1212	pyrB	uraA pyrB pyrC carA carB pyrF pyrE SACOL1218	PyrR	aspartate carbamoyltransferase	169.638	7.40631	0.241223	0.2546	0.947458	0.343405	0.423843
SACOL1902	SACOL1902	SACOL1902 SACOL1903	GraRS	conserved hypothetical protein	6255.59	12.6109	0.240006	0.172839	1.38861	0.164951	0.226429
SACOL1202	ylmF	SACOL1200 SACOL1201 ylmF ylmG ylmH SACOL1205		YlmF protein	6948.19	12.7624	0.238229	0.186261	1.27901	0.200893	0.268922
SACOL1520	ypdA	ypdA	BSH	bacillithiol disulfide reductase YpdA	1942.4	10.9236	0.23675	0.200771	1.17921	0.238316	0.311138
SACOL1069	qoxA	qoxD qoxC qoxA qoxB		quinol oxidase, subunit I	66442.7	16.0198	0.236558	0.312517	0.756944	0.449084	0.530092
SACOL0450	SACOL0450	SACOL0450		hypothetical protein	54.4775	5.76759	0.236171	0.397718	0.593816	0.552635	0.632388
SACOL1560	bfmBB	bfmBB bfmAB bfmAA lpdA	GraRS	2-oxoisovalerate dehydrogenase, E2 component, dihydrolipoamide acetyltransferase	8270.29	13.0137	0.236068	0.284434	0.829955	0.406564	0.488797
SACOL1300	SACOL1300	SACOL1300 SACOL1301 pgsA		ACT domain protein	2619.71	11.3552	0.234597	0.232448	1.00925	0.312857	0.393405
SACOL0388	SACOL0388	SACOL0388 SACOL0389	Prophage L54a	prophage L54a, holin, SPP1 family	58.6396	5.8738	0.23154	0.404143	0.572916	0.566702	0.643025
SACOL1301	SACOL1301	SACOL1300 SACOL1301 pgsA		transcriptional regulator, putative	1287.37	10.3302	0.231226	0.237966	0.971673	0.331213	0.41283
SACOL2524	SACOL2524	yvmA SACOL2524		transcriptional regulator, MarR family	7.59932	2.92587	0.230463	1.05416	0.218622	0.826945	0.866298
SACOL0368	SACOL0368	SACOL0366 SACOL0367 SACOL0368 SACOL0369 SACOL0370	Prophage L54a	prophage L54a, portal protein, HK97 family	438.137	8.77524	0.230238	0.229407	1.00362	0.315561	0.395883
SACOL2570	lacA	lacA		galactoside O-acetyltransferase	124.898	6.96461	0.22938	0.294394	0.779159	0.435886	0.517231
SACOL1950	gatD	gatD murT		cobyric acid synthase, putative	2042.47	10.9961	0.227479	0.180918	1.25736	0.208623	0.277614
SACOL0397	sirTM	SACOL0394 gcvH-L SACOL0396 sirTM lplA2		hypothetical protein	320.195	8.32281	0.226127	0.236498	0.95615	0.338996	0.419621
SACOL0689	mntB	mntABC	MntR	mangenese/zinc ABC transporter, permease protein	169.949	7.40896	0.224194	0.536962	0.417524	0.676295	0.742047
SACOL0441	SACOL0441	SACOL0441		-	6.30591	2.6567	0.221959	0.874538	0.253802	0.799648	0.843778
SACOL1411	femB	femAB	GraRS	femB protein	6821.02	12.7358	0.217561	0.174303	1.24818	0.211964	0.28109
SACOL1203	ylmG	SACOL1200 SACOL1201 ylmF ylmG ylmH SACOL1205		YlmG protein	1161.28	10.1815	0.213177	0.195709	1.08925	0.276043	0.354049
SACOL1291	ribF	rbfA truB ribC	SigB	riboflavin biosynthesis protein RibF	1747.4	10.771	0.211415	0.219961	0.961147	0.336478	0.417301
SACOL0949	mnhG	mnhG mnhF mnhE mnhD mnhC mnhB mnhA	AgrA	Na+/H+ antiporter, MnhG component	967.314	9.91784	0.209886	0.284483	0.73778	0.460648	0.541608
SACOL2610	SACOL2610	SACOL2610	MgrA	transcriptional regulator, TetR family, putative	258.961	8.01659	0.209269	0.233047	0.897969	0.369202	0.450374
SACOL1787	aroA2	aroA2		chorismate mutase/phospho-2-dehydro-3-deoxyheptonate aldolase	1569.35	10.6159	0.20074	0.177556	1.13057	0.258235	0.333909
SACOL1516	rpsA	rpsA	Translation	ribosomal protein S1	9308.29	13.1843	0.20073	0.216088	0.928931	0.352925	0.433874
SACOL1477	ilvA1	steT ilvA1 ald	Rex	threonine dehydratase, catabolic	23.5633	4.55847	0.200109	0.488531	0.409614	0.682089	0.746312
SACOL2591	nmrA	SACOL2590 nrmA SACOL2592	GbaA	actVA 4 protein	184.667	7.52878	0.200007	0.295513	0.676811	0.498526	0.580322
SACOL1896	SACOL1896	SACOL1896	VraSR	conserved hypothetical protein	3.17872	1.66844	0.196071	1.1858	0.165349	0.868669	0.89798
SACOL0310	nupC	SACOL0308 psuG nupC	CcpA	nucleoside permease NupC, putative	43.625	5.44708	0.194976	0.382755	0.509402	0.610471	0.68122
SACOL0555	ftsH	ftsH	GraRS	protease FtsH	27094	14.7257	0.19447	0.204892	0.949139	0.34255	0.423242
SACOL0951	mnhE	mnhG mnhF mnhE mnhD mnhC mnhB mnhA	AgrA	Na+/H+ antiporter, MnhE component	1126.02	10.137	0.193485	0.246944	0.783517	0.433324	0.51487
SACOL0144	cap5I	cap5ABCDEFGHIJKLMNOP	SigB	capsular polysaccharide biosynthesis protein Cap5I	192.867	7.59146	0.192878	0.335371	0.575118	0.565212	0.641713
SACOL0925	SACOL0925	SACOL0924 SACOL0925 SACOL0926	CodY	conserved hypothetical protein	501.753	8.97083	0.192737	0.245763	0.784239	0.4329	0.514594
SACOL1700	rpmA	rpmA SACOL1701 rplU	Translation	ribosomal protein L27	27432.1	14.7436	0.19268	0.334345	0.576292	0.564418	0.641713
SACOL0175	glcA	glcA		PTS system, IIABC components	18488.5	14.1743	0.191067	0.359502	0.531477	0.595089	0.668761
SACOL0600	ilvE	ilvE SACOL0601		branched-chain amino acid aminotransferase	1817.3	10.8276	0.187218	0.199797	0.937041	0.348737	0.429313
SACOL0692	SACOL0692	SACOL0692		conserved hypothetical protein	85.526	6.41829	0.186441	0.327832	0.568711	0.569552	0.645716
SACOL1808	leuS	SACOL1807 leuS		leucyl-tRNA synthetase	3273.85	11.6768	0.186313	0.209254	0.890365	0.37327	0.454328
SACOL0365	SACOL0365	SACOL0365	Prophage L54a	prophage L54a, HNH endonuclease family protein	18.0861	4.17681	0.184877	0.560816	0.329658	0.741659	0.798527
SACOL0497	SACOL0497	SACOL0497		conserved hypothetical protein	38.4951	5.2666	0.184587	0.377678	0.48874	0.625026	0.694874
SACOL0398	lplA2	SACOL0394 gcvH-L SACOL0396 sirTM lplA2		lipoate-protein ligase A family protein	384.781	8.58789	0.183462	0.252126	0.727663	0.46682	0.547909
SACOL1722	tig	clpX tig		trigger factor	26278	14.6816	0.181593	0.184172	0.985999	0.324134	0.404758
SACOL0058	SACOL0058	SACOL0058		conserved hypothetical protein	110.579	6.78893	0.181071	0.565637	0.320118	0.748879	0.804373
SACOL0147	cap5L	cap5ABCDEFGHIJKLMNOP	SigB	capsular polysaccharide biosynthesis protein Cap5L	598.003	9.22401	0.179773	0.261554	0.687326	0.491878	0.57283
SACOL0245	lytS	lytS lytR	MgrA	sensor histidine kinase LytS	487.863	8.93033	0.177904	0.198181	0.897685	0.369353	0.450374
SACOL0544	prsA	-		ribose-phosphate pyrophosphokinase	10108.4	13.3033	0.176559	0.251185	0.702903	0.482116	0.563898
SACOL0498	SACOL0498	SACOL0498 SACOL0499		PAP2 family protein	863.753	9.75448	0.175397	0.220782	0.794433	0.426943	0.508859
SACOL0957	ppi	ppi		peptidyl-prolyl cis-trans isomerase, cyclophilin-type	2917.07	11.5103	0.175172	0.222789	0.786268	0.43171	0.513406
SACOL2258	sarV	sarV	Rot	staphylococcal accessory regulator V	1002.21	9.96897	0.174974	0.264536	0.661437	0.508332	0.588687
SACOL2561	mvaS	mvaS	MgrA	hydroxymethylglutaryl-CoA synthase	20921	14.3527	0.171565	0.292258	0.587031	0.557183	0.635744
SACOL2446	SACOL2446	SACOL2446		epimerase/dehydratase, putative	1510.63	10.5609	0.170851	0.225341	0.758191	0.448337	0.529674
SACOL0608	sdrC	sdrCD	AgrA	sdrC protein	238.164	7.89581	0.17063	0.254587	0.670222	0.502716	0.584191
SACOL2559	SACOL2559	SACOL2559		hypothetical protein	38.2712	5.25819	0.166193	0.643213	0.258379	0.796114	0.842348
SACOL2330	SACOL2330	SACOL2330	AgrA	conserved hypothetical protein	244.892	7.936	0.164408	0.291611	0.563791	0.572896	0.648689
SACOL0420	SACOL0420	SACOL0420 SACOL0421 SACOL0422 SACOL0424		transcriptional regulator, Cro/CI family	145.767	7.18752	0.163228	0.333953	0.488776	0.625	0.694874
SACOL1890	SACOL1890	SACOL1890 hemEHG	PerR	hypothetical protein	20.2676	4.34111	0.162979	0.53204	0.306328	0.759355	0.813035
SACOL1039	SACOL1039	SACOL1038 SACOL1039 SACOL1040		conserved hypothetical protein	7.09295	2.82639	0.160406	0.838766	0.191241	0.848337	0.879999
SACOL2694	gehA	gehA		lipase	1184.23	10.2097	0.159925	0.202307	0.790504	0.429233	0.510685
SACOL0509	SACOL0509	SACOL0509 SACOL0510		MutT/nudix family protein	591.502	9.20824	0.159786	0.213677	0.747793	0.454585	0.535413
SACOL1877	epiB	epiGEFPDCBA	SigB	epidermin biosynthesis protein EpiB	10.6971	3.41915	0.159634	0.725975	0.219889	0.825957	0.865913
SACOL1623	recO	recO era cdd dgkA ybeY phoH		DNA repair protein RecO family	1739.56	10.7645	0.159144	0.174347	0.912796	0.36135	0.442415
SACOL2677	SACOL2677	SACOL2677		hypothetical protein	0.697522	-0.519689	0.158223	2.69188	0.0587777	0.953129	0.966392
SACOL2029	scrB	fruC scrB scrR	ScrR	sucrose-6-phosphate hydrolase	1289.96	10.3331	0.157593	0.282573	0.557709	0.577043	0.652015
SACOL2656	arcB2	arcCDBA	ArcR	ornithine carbamoyltransferase	73.9615	6.2087	0.157254	0.29482	0.533391	0.593763	0.66755
SACOL1843	menC	menCE		o-succinylbenzoic acid (OSB) synthetase, putative	680.563	9.41058	0.155363	0.29093	0.534021	0.593327	0.667338
SACOL2201	SACOL2201	-		conserved domain protein, putative	85.3057	6.41457	0.155014	0.456411	0.339637	0.73413	0.792319
SACOL1429	asd	lysC asd dapA dapB dapD	CodY	aspartate-semialdehyde dehydrogenase	173.14	7.4358	0.152967	0.281099	0.544175	0.586321	0.660837
SACOL2067	kdpB	SACOL2065 kdpC kdpB kdpA kdpF	KdpDE	K+-transporting ATPase, B subunit	69.2361	6.11345	0.152485	0.355483	0.428951	0.667959	0.734992
SACOL2253	femX	SACOL2252 femX	GraRS	femX protein	1975.51	10.948	0.152262	0.228513	0.666315	0.50521	0.586078
SACOL1261	rnhB	rbgA rnhB		ribonuclease HII	534.414	9.06181	0.151145	0.24843	0.608402	0.542921	0.622857
SACOL1171	SACOL1171	SACOL1171		hypothetical protein	19.3781	4.27636	0.149711	0.582671	0.256939	0.797226	0.842871
SACOL0800	SACOL0800	SACOL0800 murB		conserved hypothetical protein	716.187	9.48419	0.149214	0.233012	0.640372	0.521931	0.601593
SACOL0534	ycfH	metS ycfH rnmV ksgA		deoxyribonuclease, TatD family	3624.21	11.8235	0.149213	0.27332	0.545928	0.585116	0.66003
SACOL0671	SACOL0671	SACOL0671	SigB	hydrolase, alpha/beta hydrolase fold family	871.971	9.76814	0.149099	0.224039	0.665506	0.505727	0.586426
SACOL2705	SACOL2705	SACOL2705	MgrA	hypothetical protein	255.972	7.99984	0.148622	0.373424	0.397999	0.690631	0.754433
SACOL2695	SACOL2695	SACOL2695		hypothetical protein	9.50188	3.24821	0.148199	0.739395	0.200433	0.841142	0.874891
SACOL2116	murZ	murZ	VraSR	UDP-N-acetylglucosamine 1-carboxyvinyltransferase 2	3682.52	11.8465	0.144401	0.204772	0.705178	0.4807	0.562739
SACOL1295	ftsK	ftsK SACOL1296 SACOL1297 SACOL1298 phbB	AgrA	FtsK/SpoIIIE family protein	5821.91	12.5073	0.138403	0.214634	0.644833	0.519035	0.599024
SACOL0238	tarL	tarI' tarJ' tarL'		teichoic acid biosynthesis protein, putative	1030.44	10.009	0.135044	0.262025	0.515385	0.606284	0.678592
SACOL0482	lpl5	lpl5		staphylococcus tandem lipoprotein	23.199	4.53599	0.133757	0.660101	0.202632	0.839423	0.874453
SACOL0138	cap5C	cap5ABCDEFGHIJKLMNOP	SigB	capsular polysaccharide biosynthesis protein Cap5C	180.605	7.49669	0.133537	0.281363	0.474608	0.635067	0.704584
SACOL2374	tetR	tetR corA2		transcriptional regulator, TetR family, putative	308.603	8.26961	0.133134	0.31219	0.426451	0.669779	0.73643
SACOL0958	SACOL0958	-		general stress protein 13	3951.26	11.9481	0.132865	0.256432	0.518129	0.604368	0.677214
SACOL2348	emrA	emrA emrB		drug transporter, putative	2504.38	11.2902	0.128234	0.272085	0.471302	0.637425	0.706619
SACOL0149	cap5N	cap5ABCDEFGHIJKLMNOP	SigB	capsular polysaccharide biosynthesis protein Cap5N	575.101	9.16767	0.126542	0.304372	0.415749	0.677594	0.742656
SACOL1063	SACOL1063	SACOL1063		acetyltransferase, GNAT family	79.4294	6.3116	0.124692	0.298885	0.417189	0.67654	0.742047
SACOL1188	yjjG	yjjG		hydrolase, haloacid dehalogenase-like family	561.421	9.13294	0.121971	0.346694	0.351813	0.724979	0.78307
SACOL0657	SACOL0657	SACOL0657		-	109.541	6.77533	0.121948	0.373455	0.326539	0.744017	0.800746
SACOL2408	SACOL2408	SACOL2406 dsbA SACOL2408	GraRS	lipoprotein, putative	72.2653	6.17523	0.120471	0.40241	0.299373	0.764655	0.816763
SACOL1226	SACOL1226	-		conserved hypothetical protein	994.785	9.95824	0.120266	0.229488	0.524063	0.600235	0.673703
SACOL1689	relA2	lytH dtd relA2		GTP pyrophosphokinase	2566.97	11.3259	0.118248	0.205366	0.575791	0.564756	0.641713
SACOL2146	mtlF	mtlF mtlR mtlA mtlD	GraRS	PTS system, mannitol-specific IIBC components	510.845	8.99674	0.11753	0.201779	0.582471	0.56025	0.638121
SACOL0232	gatC	gatC gutB SACOL0234 gatD		PTS system, sorbitol-specific IIC component	187.499	7.55074	0.11605	0.384765	0.301614	0.762946	0.815699
SACOL1828	comK2	comK2		conserved hypothetical protein	2.77285	1.47137	0.115793	1.27875	0.0905522	0.927848	0.947171
SACOL1255	rimM	rpsP rimM trmD rplS	Translation	16S rRNA processing protein RimM	717.531	9.4869	0.115279	0.22291	0.517154	0.605049	0.677695
SACOL2724	vraD	vraD vraE vraH		ABC transporter, ATP-binding protein	23.9404	4.58137	0.114637	0.55984	0.204767	0.837754	0.873389
SACOL0074	SACOL0074	SACOL0074		conserved domain protein	26.8231	4.74541	0.114454	0.555045	0.206206	0.83663	0.872555
SACOL0614	bshB	SACOL0613 bshB folE2	BSH	bacillithiol biosynthesis deacetylase BshB2	1161.67	10.182	0.111079	0.234803	0.473074	0.63616	0.705507
SACOL1777	htrA1	htrA1	MgrA	serine protease HtrA, putative	742.286	9.53583	0.110991	0.194109	0.571799	0.567458	0.643612
SACOL2693	SACOL2693	SACOL2693		hypothetical protein	101.694	6.66809	0.110379	0.29404	0.375389	0.707371	0.768052
SACOL0635	lipL	pta lipL		lipoate-protein ligase A family protein	8403.29	13.0367	0.108676	0.212413	0.511627	0.608912	0.679763
SACOL1750	dnaE	dnaE SACOL1751		DNA polymerase III, alpha subunit	3828.64	11.9026	0.107605	0.203496	0.528781	0.596958	0.670582
SACOL1496	birA	dinG birA papS bshA	BSH	birA bifunctional protein	734.248	9.52012	0.106075	0.249395	0.425328	0.670598	0.737029
SACOL2615	panB	panD panC panB		3-methyl-2-oxobutanoate hydroxymethyltransferase	563.033	9.13708	0.105593	0.216597	0.487509	0.625898	0.695557
SACOL0669	SACOL0669	btuF fecD SACOL0667 SACOL0668 SACOL0669 SACOL0670		conserved hypothetical protein	10604.8	13.3724	0.105405	0.214452	0.491509	0.623066	0.693554
SACOL2166	htsB	htsABC	Fur	heme ABC transporter, permease HtsB	1426.9	10.4787	0.104103	0.235976	0.441161	0.659096	0.727353
SACOL0322	SACOL0322	SACOL0322 SACOL0323	Prophage L54a	prophage L54a, Cro-related protein	143.167	7.16156	0.103901	0.24579	0.422725	0.672496	0.738513
SACOL0212	fadB	fadAB	CcpA	3-hydroxyacyl-CoA dehydrogenase protein	50.6165	5.66154	0.103774	0.396698	0.261596	0.793633	0.840391
SACOL0043	SACOL0043	SACOL0043 SACOL0044		hypothetical protein	83.341	6.38095	0.103294	0.285432	0.361887	0.717436	0.77622
SACOL2026	agrA	agrBDCA	AgrA	accessory gene regulator protein A	1295.65	10.3395	0.100998	0.201142	0.502122	0.615582	0.68664
SACOL0873	aroD	aroD		3-dehydroquinate dehydratase, type I	125.007	6.96587	0.100987	0.268717	0.37581	0.707058	0.768021
SACOL1214	carA	uraA pyrB pyrC carA carB pyrF pyrE SACOL1218	PyrR	carbamoyl-phosphate synthase, small subunit	321.499	8.32867	0.0968992	0.322885	0.300104	0.764098	0.816491
SACOL1025	prfC	murE SACOL1024 prfC		peptide chain release factor 3	4245.35	12.0517	0.0967796	0.2464	0.392775	0.694486	0.756943
SACOL2598	cobW_3	SACOL2600 feoB_3 cobW_3	Zur	cobalamin synthesis protein, putative	213.133	7.73561	0.0927474	0.245577	0.377671	0.705675	0.767137
SACOL1661	accC	SACOL1659 lamB accC accB ahs2 dur1	MgrA	acetyl-CoA carboxylase, biotin carboxylase, putative	2846.83	11.4751	0.0904002	0.222376	0.40652	0.684361	0.748493
SACOL1975	pncB	nadE pncB		conserved hypothetical protein	822.35	9.68361	0.0897945	0.267927	0.335145	0.737515	0.795019
SACOL1764	thiI	SACOL1763 thiI nifZ	AgrA	thiamine biosynthesis protein ThiI	1098.26	10.101	0.0893151	0.275959	0.323654	0.7462	0.802776
SACOL0945	SACOL0945	-		cytosol aminopeptidase	1197.11	10.2253	0.0881174	0.264599	0.333022	0.739117	0.796427
SACOL2387	SACOL2387	-		-	11.0881	3.47094	0.0873998	0.665594	0.131311	0.895529	0.920581
SACOL0798	sstC	sstABCD	Fur	siderophore-Fe(III) ABC transporter, ATP-binding protein	181.448	7.50341	0.0811226	0.262028	0.309595	0.756869	0.811017
SACOL2356	hrtA	hrtA hrtB		ABC transporter, ATP-binding protein	43.8928	5.45591	0.0806457	0.38813	0.20778	0.835401	0.87161
SACOL0242	tarL	tarIJLS	Rot	teichoic acid biosynthesis protein, putative	9405.58	13.1993	0.0780749	0.211442	0.369249	0.711942	0.771771
SACOL2239	rplC	adk secY rplO rpmD rpsE rplR rplF rpsH rpsN rplE rplX rplN rpsQ rpmC rplP rpsC rplV rpsS rplB rplW rplD rplC rpsJ	Translation	ribosomal protein L3	28792.8	14.8134	0.0777286	0.30693	0.253246	0.800078	0.843794
SACOL0193	malE	malKEFD	GraRS	maltose ABC transporter, maltose-binding protein, putative	254.31	7.99044	0.0776347	0.328273	0.236494	0.813049	0.855908
SACOL1898	cbf1	cbf1 SACOL1899 sbcD		cmp-binding-factor 1	4154.82	12.0206	0.075535	0.248471	0.303999	0.761129	0.814287
SACOL1685	aspS	aspS hisS		aspartyl-tRNA synthetase	7759.43	12.9217	0.0755294	0.268453	0.281351	0.778442	0.827881
SACOL0427	SACOL0427	SACOL0427	CodY	conserved hypothetical protein	175.142	7.45238	0.07294	0.275031	0.265206	0.79085	0.838432
SACOL1159	sdhA	sdhC sdhA sdhB	CcpA	succinate dehydrogenase, flavoprotein subunit	24486	14.5797	0.0679712	0.301107	0.225738	0.821405	0.862012
SACOL1697	ruvA	yajC tgt queA ruvB ruvA thrR obgE		Holliday junction DNA helicase RuvA	2236.03	11.1267	0.0674169	0.172415	0.391016	0.695785	0.757914
SACOL2271	modB	moaB moeB modC modB modA	MgrA	molybdenum ABC transporter, permease protein ModB	803.313	9.64982	0.0658501	0.205157	0.320975	0.748229	0.804317
SACOL1814	pldB	pldB SACOL1815		lysophospholipase, putative	1229.43	10.2638	0.0652201	0.185124	0.352304	0.72461	0.782986
SACOL0332	SACOL0332	SACOL0332	Prophage L54a	prophage L54a hypothetical protein	221.184	7.7891	0.0651357	0.306696	0.212378	0.831812	0.869302
SACOL1163	SACOL1163	murI rdgB SACOL1163	GraRS	conserved hypothetical protein TIGR00040	658.059	9.36207	0.063908	0.268505	0.238014	0.81187	0.855001
SACOL1817	ribH	ribHBAED	codY	6,7-dimethyl-8-ribityllumazine synthase	361.986	8.49979	0.0631803	0.249752	0.252972	0.80029	0.843794
SACOL1641	lepA	lepA		GTP-binding protein LepA	2968.93	11.5357	0.0630816	0.173332	0.363936	0.715906	0.775133
SACOL2297	SACOL2297	SACOL2297		monooxygenase family protein	1202.15	10.2314	0.0625085	0.189483	0.329889	0.741484	0.798527
SACOL1524	ypbB	recQ2 ypbB		conserved hypothetical protein	144.64	7.17633	0.0611725	0.432925	0.1413	0.887633	0.915127
SACOL1686	hisS	aspS hisS		histidyl-tRNA synthetase	1681.19	10.7153	0.0558069	0.19697	0.283327	0.776926	0.826891
SACOL1362	hom	hom thrC thrB	CodY	homoserine dehydrogenase	94.0173	6.55485	0.0557979	0.304016	0.183536	0.854378	0.884903
SACOL0697	tagX	tagG tagB tagX	SarA	teichoic acid biosynthesis protein X	829.936	9.69686	0.0537547	0.257994	0.208356	0.834951	0.871478
SACOL2492	SACOL2492	SACOL2492		hypothetical protein	0.414125	-1.27186	0.0522831	3.21302	0.0162722	0.987017	0.991526
SACOL0145	cap5J	cap5ABCDEFGHIJKLMNOP	SigB	capsular polysaccharide biosynthesis protein Cap5J	161.399	7.33449	0.0499534	0.306248	0.163114	0.870429	0.899109
SACOL0308	SACOL0308	SACOL0308 psuG nupC	CcpA	carbohydrate kinase, PfkB family	14.8849	3.89578	0.0499311	0.610777	0.0817502	0.934845	0.952871
SACOL1363	thrC	hom thrC thrB		threonine synthase	155.686	7.28249	0.0497901	0.254839	0.195379	0.845097	0.877893
SACOL1245	fabG1	fapR plsX fabDG	FapR	3-oxoacyl-(acyl-carrier-protein) reductase	8375.99	13.032	0.049078	0.308277	0.159201	0.873511	0.901947
SACOL0146	cap5K	cap5ABCDEFGHIJKLMNOP	SigB	capsular polysaccharide biosynthesis protein Cap5K	98.3628	6.62004	0.0489945	0.298342	0.164223	0.869556	0.898552
SACOL2060	alr	alr acpS ydbS ydbT SACOL2064		alanine racemase	1980.76	10.9518	0.0486326	0.224839	0.2163	0.828754	0.867155
SACOL1282	proS	rseP proS	GraRS	prolyl-tRNA synthetase	10093.1	13.3011	0.0478175	0.24794	0.192859	0.847069	0.879022
SACOL1951	murT	gatD murT		Mur ligase family protein	2546.48	11.3143	0.0469079	0.175894	0.266684	0.789713	0.837555
SACOL2187	SACOL2187	lacGEFDCBA SACOL2187	MgrA	hypothetical protein	24.4848	4.61381	0.0465554	0.467577	0.0995673	0.920688	0.942359
SACOL1381	sbcD	sbcD sbcC	LexA	exonuclease SbcD	139.27	7.12174	0.0458522	0.330015	0.13894	0.889498	0.915999
SACOL1026	terC	terC		conserved hypothetical protein	3147.92	11.6202	0.0439257	0.241763	0.181689	0.855827	0.886064
SACOL0486	lpl2	lpl2 SACOL0487 SACOL0488 SACOL0489	AgrA	staphylococcus tandem lipoprotein	276.786	8.11263	0.0415351	0.383724	0.108242	0.913804	0.936687
SACOL0158	ssuA	ssuA ssuC SACOL0160		-	252.511	7.9802	0.0413044	0.309315	0.133535	0.89377	0.919697
SACOL2009	tcmP	tcmP		tetracenomycin polyketide synthesis O-methyltransferase TcmP, putative	19.211	4.26386	0.0408278	0.540981	0.07547	0.939841	0.955794
SACOL1582	SACOL1582	SACOL1581 SACOL1582		conserved hypothetical protein	30.9192	4.95043	0.0388088	0.418262	0.0927858	0.926074	0.946435
SACOL1746	pfkA	pyk pfkA	glycolysis	6-phosphofructokinase	4131.63	12.0125	0.0323901	0.245446	0.131965	0.895012	0.920581
SACOL2491	SACOL2491	SACOL2491	Rex	conserved hypothetical protein	3223.45	11.6544	0.0279933	0.375686	0.0745125	0.940603	0.956208
SACOL1702	rplU	rpmA SACOL1701 rplU	Translation	ribosomal protein L21	33787	15.0442	0.0276364	0.352309	0.0784437	0.937475	0.954829
SACOL1507	SACOL1507	SACOL1507 SACOL1508		hypothetical protein	1.45305	0.539084	0.0262779	1.9352	0.0135789	0.989166	0.992125
SACOL0618	hxlB	nagB hxlAB	SigB	SIS domain protein	5118.27	12.3214	0.0261187	0.313242	0.0833819	0.933548	0.951908
SACOL1899	SACOL1899	cbf1 SACOL1899 sbcD		conserved hypothetical protein	5592.9	12.4494	0.0240261	0.218258	0.110081	0.912345	0.936309
SACOL0037	SACOL0037	SACOL0037 SACOL0038 SACOL0039 SACOL0040	SigB	conserved hypothetical protein	1.93911	0.955397	0.0220669	1.44902	0.0152289	0.98785	0.991674
SACOL0512	SACOL0512	SACOL0511 SACOL0512	GraRS	conserved hypothetical protein	226.338	7.82233	0.021188	0.269533	0.0786099	0.937343	0.954829
SACOL1345	SACOL1345	SACOL1345	MgrA	hypothetical protein	56.3744	5.81697	0.0211834	0.330984	0.0640013	0.948969	0.962898
SACOL2243	topB	topB		DNA topoisomerase III	1931.05	10.9152	0.0168273	0.218015	0.0771838	0.938477	0.955128
SACOL1514	gpsA	gpsA engA		glycerol-3-phosphate dehydrogenase, NAD-dependent	4447.15	12.1187	0.0162421	0.241498	0.0672556	0.946378	0.960993
SACOL1832	crcB	crcB1 crcB2		crcB protein	12.2373	3.61321	0.0123009	0.647977	0.0189835	0.984854	0.99076
SACOL1654	yqeG	holA comEC comEB comEA ubiE rsfS yqeK nadD yhbY aroE yqeH yqeG mtn		hydrolase, HAD-superfamily, subfamily IIIA	879.636	9.78076	0.00975535	0.232988	0.0418706	0.966602	0.97638
SACOL1115	SACOL1115	-		conserved hypothetical protein	228.96	7.83895	0.00937682	0.346989	0.0270234	0.978441	0.98686
SACOL1782	fhs	fhs	GraRS	formate--tetrahydrofolate ligase	15862.2	13.9533	0.00928871	0.210603	0.0441052	0.964821	0.975312
SACOL0685	mnhF	SACOL0678 mnhABCDEFG	AgrA	Na+/H+ antiporter, MnhF component, putative	137.691	7.10529	0.00879962	0.337755	0.0260533	0.979215	0.987271
SACOL1724	SACOL1724	SACOL1723 SACOL1724		MutT/nudix family protein	523.093	9.03092	0.00804721	0.33651	0.0239137	0.980921	0.988253
SACOL1701	SACOL1701	rpmA SACOL1701 rplU	Translation	conserved hypothetical protein	24808	14.5985	0.0077507	0.321164	0.0241331	0.980746	0.988253
SACOL1262	sucC	sucC sucD	TCA	succinyl-CoA synthase, beta subunit	36296.5	15.1475	0.00637556	0.298288	0.0213738	0.982947	0.989924
SACOL1260	rbgA	rbgA rnhB		GTP-binding protein, putative	310.977	8.28066	0.00562716	0.285543	0.0197069	0.984277	0.99076
SACOL0990	SACOL0990	SACOL0990 oppB oppC oppD oppF SACOL0995		hypothetical protein	11.847	3.56645	0.00447167	0.631792	0.00707775	0.994353	0.996473
SACOL0082	SACOL0082	SACOL0082		staphylococcus tandem lipoprotein	15.9416	3.99473	0.0039703	0.645567	0.00615009	0.995093	0.996473
SACOL0243	tarS	tarIJLS	Rot	glycosyl transferase, group 2 family protein	16847.8	14.0403	-0.00136231	0.242114	-0.00562673	0.995511	0.996473
SACOL1732	dnaB	dnaI dnaB nrdR		replication initiation and membrane attachment protein	2647.48	11.3704	-0.0035911	0.19834	-0.0181058	0.985554	0.99076
SACOL1647	ubiE	holA comEC comEB comEA ubiE rsfS yqeK nadD yhbY aroE yqeH yqeG mtn		conserved hypothetical protein	1994.51	10.9618	-0.0038724	0.36229	-0.0106887	0.991472	0.994053
SACOL0134	SACOL0134	SACOL0134		-	55.9065	5.80495	-0.00484802	0.35753	-0.0135598	0.989181	0.992125
SACOL2385	SACOL2385	-		heat shock protein, Hsp20 family	262.919	8.03847	-0.00659927	0.364421	-0.0181089	0.985552	0.99076
SACOL1912	SACOL1912	SACOL1911 SACOL1912	SigB	glucosamine-6-phosphate isomerase, putative	2915.91	11.5097	-0.00983083	0.194874	-0.050447	0.959766	0.97093
SACOL1346	SACOL1346	SACOL1346 SACOL1347 SACOL1348	MgrA	hypothetical protein	80.7528	6.33544	-0.0100275	0.313304	-0.0320057	0.974467	0.983588
SACOL1940	SACOL1940	ptpA SACOL1940	SigB	conserved hypothetical protein	2012.04	10.9744	-0.0105073	0.223614	-0.0469885	0.962522	0.973353
SACOL2726	vraH	vraD vraE vraH		hypothetical protein	8.37787	3.06658	-0.0123116	0.818268	-0.0150459	0.987996	0.991674
SACOL1390	parC	parE parC	LexA	DNA topoisomerase IV, A subunit	4499.66	12.1356	-0.0123672	0.203799	-0.0606836	0.951611	0.965216
SACOL0502	mccA	mccA mccB	CymR	cysteine synthase/cystathionine beta-synthase family protein	427.821	8.74086	-0.0126634	0.296396	-0.0427247	0.965921	0.976058
SACOL1673	alaS	SACOL1670 yrrK SACOL1672 alaS		alanyl-tRNA synthetase	12013.1	13.5523	-0.0142562	0.218819	-0.0651504	0.948054	0.962332
SACOL2296	SACOL2296	SACOL2296		D-isomer specific 2-hydroxyacid dehydrogenase family protein	3395.46	11.7294	-0.0151477	0.274893	-0.0551037	0.956056	0.968388
SACOL2364	SACOL2364	SACOL2364	Rex	conserved hypothetical protein	696.097	9.44314	-0.0155369	0.29574	-0.0525358	0.958102	0.969975
SACOL0300	SACOL0300	SACOL0300	GraRS	hypothetical protein	914.102	9.83621	-0.0170461	0.296054	-0.0575777	0.954085	0.966997
SACOL1763	SACOL1763	SACOL1763 thiI nifZ	AgrA	conserved hypothetical protein	607.006	9.24557	-0.0172388	0.246669	-0.0698864	0.944284	0.959589
SACOL0431	metI	metEFCI	MgrA	trans-sulfuration enzyme family protein	17.5731	4.1353	-0.0178446	0.546089	-0.0326771	0.973932	0.983416
SACOL1246	SACOL1246	-		hypothetical protein	0.108316	-3.20668	-0.018039	4.08047	-0.00442082	0.996473	0.996473
SACOL1340	SACOL1340	SACOL1340		hypothetical protein	0.121498	-3.041	-0.018039	4.08047	-0.00442082	0.996473	0.996473
SACOL2444	SACOL2444	-		hypothetical protein	0.121498	-3.041	-0.018039	4.08047	-0.00442082	0.996473	0.996473
SACOL2640	SACOL2640	SACOL2640		hypothetical protein	0.130728	-2.93536	-0.018039	4.08047	-0.00442082	0.996473	0.996473
SACOL1717	hemC	hemLBDCXA	MgrA	porphobilinogen deaminase	2543.49	11.3126	-0.0192697	0.183707	-0.104894	0.91646	0.938745
SACOL0034	mecR1	mecR1 SACOL0035	SCC-mec	methicillin-resistance MecR1 regulatory protein	3221.72	11.6536	-0.0198526	0.257054	-0.0772314	0.938439	0.955128
SACOL0096	sarS	sarS	SigB	staphylococcal accessory regulator S	64.9466	6.02118	-0.0204808	0.397557	-0.0515165	0.958914	0.970432
SACOL1561	bfmAB	bfmBB bfmAB bfmAA lpdA	GraRS	2-oxoisovalerate dehydrogenase, E1 component, beta subunit	5703.82	12.4777	-0.0222521	0.264289	-0.0841959	0.932901	0.951608
SACOL0676	SACOL0676	SACOL0676 SACOL0677		conserved hypothetical protein	5.8414	2.54631	-0.0240855	0.87605	-0.0274933	0.978066	0.986851
SACOL0366	SACOL0366	SACOL0366 SACOL0367 SACOL0368 SACOL0369 SACOL0370	Prophage L54a	prophage L54a, terminase, small subunit, putative	33.1574	5.05126	-0.0245626	0.44697	-0.0549537	0.956175	0.968388
SACOL1299	phbB	ftsK SACOL1296 SACOL1297 SACOL1298 phbB	AgrA	acetoacetyl-CoA reductase, putative	1315.28	10.3612	-0.0246645	0.228664	-0.107864	0.914104	0.936687
SACOL0953	mnhC	mnhG mnhF mnhE mnhD mnhC mnhB mnhA	AgrA	Na+/H+ antiporter, MnhC component	1109.18	10.1153	-0.0265961	0.245782	-0.10821	0.913829	0.936687
SACOL0148	cap5M	cap5ABCDEFGHIJKLMNOP	SigB	capsular polysaccharide biosynthesis galactosyltransferase Cap5M	323.281	8.33665	-0.027781	0.29366	-0.0946028	0.92463	0.945389
SACOL0801	murB	SACOL0800 murB		UDP-N-acetylenolpyruvoylglucosamine reductase	1303.8	10.3485	-0.0307667	0.219536	-0.140144	0.888546	0.915369
SACOL1922	gsaB	gsaB		glutamate-1-semialdehyde-2,1-aminomutase	2761.09	11.431	-0.0324457	0.247388	-0.131153	0.895654	0.920581
SACOL0028	tnp	tnp	SCC-mec	IS431mec, transposase	41.4994	5.37502	-0.0335978	0.375771	-0.0894105	0.928756	0.947739
SACOL1754	SACOL1754	SACOL1754		-	3123.71	11.609	-0.0336886	0.239558	-0.140628	0.888164	0.915325
SACOL0594	tuf	rplL3 rpsL rpsG fusA tuf	Translation	translation elongation factor Tu	333415	18.347	-0.034588	0.365954	-0.0945147	0.9247	0.945389
SACOL2592	SACOL2592	SACOL2590 nrmA SACOL2592	GbaA	conserved hypothetical protein	36.791	5.20128	-0.0366815	0.403707	-0.0908615	0.927603	0.947171
SACOL2673	asp2	gtfAB secA2 asp3 asp2 asp1	SigB	accessory secretory protein Asp2	454.606	8.82847	-0.0376379	0.303799	-0.123891	0.901402	0.926135
SACOL0870	lysE	lysE	CodY	LysE/YggA family protein	98.7732	6.62605	-0.0393212	0.386519	-0.101731	0.91897	0.940958
SACOL2065	SACOL2065	SACOL2065 kdpC kdpB kdpA kdpF	KdpDE	hypothetical protein	1.10637	0.145834	-0.0411229	2.28085	-0.0180296	0.985615	0.99076
SACOL1019	fes	fes		conserved hypothetical protein	94.5969	6.56372	-0.042094	0.289448	-0.145429	0.884372	0.912115
SACOL1911	SACOL1911	SACOL1911 SACOL1912	SigB	conserved hypothetical protein	596.342	9.22	-0.0425914	0.211352	-0.201519	0.840293	0.874683
SACOL2536	supH	supH		hydrolase, haloacid dehalogenase-like family	113.961	6.8324	-0.0429109	0.360292	-0.1191	0.905196	0.929679
SACOL0562	lysS	-		lysyl-tRNA synthetase	13753.1	13.7475	-0.0442835	0.223789	-0.197881	0.843138	0.87663
SACOL0861	cspC	cspC		cold shock protein, CSD family	29885	14.8671	-0.044354	0.255937	-0.173301	0.862415	0.892003
SACOL0778	ltaS	ltaS		sulfatase family protein	13767.3	13.749	-0.0447144	0.221515	-0.201857	0.840029	0.874683
SACOL2517	SACOL2517	gntPKR SACOL2517	GraRS	transcriptional regulator, MerR family	860.795	9.74953	-0.0460583	0.236397	-0.194835	0.845522	0.877893
SACOL1591	lipM	lipM		lipoate-protein ligase A family protein	815.624	9.67176	-0.0466547	0.222517	-0.209668	0.833927	0.870746
SACOL2545	sdaAB	sdaAA sdaAB pfoR	AgrA	L-serine dehydratase, iron-sulfur-dependent, beta subunit	937.604	9.87284	-0.0472472	0.218513	-0.216221	0.828815	0.867155
SACOL2443	kimA	kimA		membrane protein, putative	1557.26	10.6048	-0.0498998	0.219203	-0.227642	0.819924	0.860793
SACOL0596	kbl	kbl	CcpA	aminotransferase, class II	6050.63	12.5629	-0.0504369	0.197046	-0.255965	0.797978	0.843335
SACOL0157	srpF	srpF	CymR	conserved hypothetical protein	677.68	9.40446	-0.0512694	0.371165	-0.138131	0.890137	0.916307
SACOL0430	metC	metEFCI	MgrA	trans-sulfuration enzyme family protein	20.1257	4.33097	-0.0514443	0.533294	-0.0964651	0.923151	0.944522
SACOL0815	saHPF	saHPF	Translation	ribosomal subunit interface protein	25888.4	14.66	-0.0541176	0.254961	-0.212258	0.831906	0.869302
SACOL2183	lacD	lacGEFDCBA SACOL2187	MgrA	tagatose 1,6-diphosphate aldolase	632.433	9.30477	-0.0549487	0.295349	-0.186047	0.852408	0.883202
SACOL1337	SACOL1337	SACOL1337 SACOL1338		hypothetical protein	0.436537	-1.19583	-0.0582113	3.6037	-0.0161532	0.987112	0.991526
SACOL0002	dnaN	dnaN		DNA polymerase III, beta subunit	2989.51	11.5457	-0.0595738	0.27274	-0.218427	0.827096	0.866298
SACOL0634	pta	pta lipL	overflow	phosphate acetyltransferase	9149.25	13.1594	-0.0613684	0.237425	-0.258475	0.79604	0.842348
SACOL1525	fer	fer		ferredoxin	336.922	8.39627	-0.0634932	0.288968	-0.219724	0.826086	0.865913
SACOL1705	SACOL1705	SACOL1705	VraSR	hypothetical protein	284.653	8.15306	-0.0642769	0.230512	-0.278844	0.780365	0.828619
SACOL1403	trpE	trpE trpG trpD trpC trpF trpB trpA	CodY	anthranilate synthase component I	9.23402	3.20696	-0.0646658	0.706538	-0.0915248	0.927076	0.9471
SACOL2599	feoB_3	SACOL2600 feoB_3 cobW_3	Zur	conserved domain protein	96.2375	6.58853	-0.0651038	0.301213	-0.216139	0.828879	0.867155
SACOL1554	gnd	gnd		6-phosphogluconate dehydrogenase, decarboxylating	22532.4	14.4597	-0.0656599	0.207749	-0.316054	0.751961	0.80672
SACOL0168	argJ	argBJCD	ArgR	glutamate N-acetyltransferase/amino-acid acetyltransferase	82.3356	6.36345	-0.0660279	0.381398	-0.173121	0.862556	0.892003
SACOL2553	cidC	cidCBA	CidR	pyruvate oxidase	3235.48	11.6598	-0.0664112	0.222701	-0.298209	0.765544	0.817065
SACOL1923	SACOL1923	SACOL1923		conserved hypothetical protein	454.823	8.82916	-0.0674333	0.317404	-0.212452	0.831754	0.869302
SACOL0598	araB	araB		L-ribulokinase, putative	139.811	7.12734	-0.0680821	0.338898	-0.200893	0.840783	0.874855
SACOL0240	tarI	tarIJLS	Rot	4-diphosphocytidyl-2C-methyl-D-erythritol synthase, putative	1481.01	10.5324	-0.0702585	0.191954	-0.366018	0.714352	0.773761
SACOL1064	SACOL1064	SACOL1064 SACOL1065		conserved hypothetical protein	691.825	9.43426	-0.07103	0.253534	-0.28016	0.779355	0.828526
SACOL1275	SACOL1275	SACOL1275		hypothetical protein	1647.53	10.6861	-0.0711077	0.223897	-0.317591	0.750795	0.80579
SACOL0367	SACOL0367	SACOL0366 SACOL0367 SACOL0368 SACOL0369 SACOL0370	Prophage L54a	prophage L54a, terminase, large subunit, putative	306.814	8.26122	-0.0711328	0.250991	-0.283408	0.776864	0.826891
SACOL2403	zinT	zinT	Zur	zinc ABC transporter, substrate-binding protein	589.847	9.2042	-0.0757213	0.326441	-0.23196	0.816569	0.858516
SACOL0510	SACOL0510	SACOL0509 SACOL0510		acetyltransferase, GNAT family	749.785	9.55033	-0.0776126	0.192319	-0.403561	0.686535	0.750568
SACOL0727	yeeN	yeeN SACOL0728		conserved hypothetical protein TIGR01033	4732.16	12.2083	-0.078628	0.189967	-0.413904	0.678945	0.743173
SACOL1274	rpsB	rpsB	Translation	ribosomal protein S2	33750	15.0426	-0.0803049	0.305305	-0.263032	0.792526	0.839548
SACOL1982	ppaC	ppaC		manganese-dependent inorganic pyrophosphatase	6242.37	12.6079	-0.0828883	0.226429	-0.366068	0.714315	0.773761
SACOL1180	ssl14	ssl12 ssl13 ssl14		exotoxin 3, putative	4.11474	2.0408	-0.0848194	1.11043	-0.0763846	0.939113	0.955415
SACOL2657	arcA	arcCDBA	ArcR	arginine deiminase	54.8336	5.77699	-0.0852499	0.418537	-0.203685	0.838599	0.873933
SACOL1536	rluB	rluB scpB scpA		pseudouridine synthase	1119.09	10.1281	-0.086601	0.258144	-0.335475	0.737267	0.795019
SACOL2605	SACOL2605	SACOL2605	SigB	conserved hypothetical protein	365.831	8.51503	-0.0899208	0.317781	-0.282965	0.777204	0.826891
SACOL0728	SACOL0728	yeeN SACOL0728		conserved hypothetical protein	2383.99	11.2192	-0.090564	0.187421	-0.483213	0.628945	0.698367
SACOL2025	argC	agrBDCA	AgrA	accessory gene regulator protein C	1457.67	10.5095	-0.0916794	0.213894	-0.428621	0.668199	0.734992
SACOL0217	SACOL0217	SACOL0217	MgrA	ABC transporter, substrate-binding protein	527.498	9.04302	-0.0917755	0.32817	-0.279659	0.779739	0.828608
SACOL1045	SACOL1045	SACOL1045		iron compound ABC transporter, iron compound-binding protein	74.498	6.21913	-0.0940324	0.318367	-0.295359	0.76772	0.818611
SACOL2132	SACOL2132	SACOL2132	SigB	conserved hypothetical protein	82.7926	6.37143	-0.0943098	0.357242	-0.263994	0.791784	0.839092
SACOL1394	SACOL1394	glcT SACOL1394 cozEb		hypothetical protein	32.9938	5.04412	-0.0946648	0.424413	-0.223049	0.823497	0.863871
SACOL1562	bfmAA	bfmBB bfmAB bfmAA lpdA	GraRS	2-oxoisovalerate dehydrogenase, E1 component, alpha subunit	5201.83	12.3448	-0.0954782	0.268339	-0.355812	0.721982	0.780771
SACOL1219	SACOL1219	SACOL1219		conserved hypothetical protein	615.815	9.26635	-0.0978635	0.220267	-0.444294	0.65683	0.725149
SACOL1237	SACOL1237	-		hypothetical protein	40.2147	5.32965	-0.0981518	0.380456	-0.257984	0.796419	0.842348
SACOL0668	SACOL0668	btuF fecD SACOL0667 SACOL0668 SACOL0669 SACOL0670		hydrolase, alpha/beta hydrolase fold family	476.159	8.8953	-0.0988248	0.238355	-0.414612	0.678426	0.742994
SACOL2609	phnB	phnB	MgrA	conserved hypothetical protein	2616.37	11.3534	-0.10064	0.239338	-0.420495	0.674124	0.739999
SACOL1361	SACOL1361	SACOL1361		hypothetical protein	1.83696	0.87732	-0.103829	1.50594	-0.068946	0.945033	0.959988
SACOL1151	zapA	zapA cvpA	Rot	conserved hypothetical protein	154.327	7.26985	-0.105401	0.377557	-0.279165	0.780118	0.828619
SACOL1070	qoxB	qoxD qoxC qoxA qoxB		quinol oxidase, subunit II	32681.5	14.9962	-0.105469	0.291495	-0.361821	0.717486	0.77622
SACOL1224	priA	coaBC priA		primosomal protein N`	2346.1	11.196	-0.106241	0.207329	-0.512428	0.608351	0.679418
SACOL1209	rluD	lspA rluD		ribosomal large subunit pseudouridine synthases, RluD subfamily	1876.39	10.8737	-0.108293	0.2473	-0.4379	0.661459	0.728767
SACOL1065	SACOL1065	SACOL1064 SACOL1065		transcriptional regulator, putative	1516.94	10.567	-0.108777	0.211945	-0.513231	0.60779	0.679072
SACOL1897	prsA	prsA	VraSR	protein export protein PrsA, putative	1603.61	10.6471	-0.108823	0.277184	-0.392603	0.694613	0.756943
SACOL1281	rseP	rseP proS	GraRS	membrane-associated zinc metalloprotease, putative	3093.67	11.5951	-0.109058	0.187738	-0.580903	0.561306	0.639054
SACOL1375	SACOL1375	SACOL1375		conserved hypothetical protein	239.615	7.90458	-0.110264	0.452485	-0.243684	0.807475	0.851037
SACOL1244	fabD	fapR plsX fabDG	FapR	malonyl CoA-acyl carrier protein transacylase	6765.5	12.724	-0.111533	0.269076	-0.414503	0.678506	0.742994
SACOL1051	menF	menF menD menH menB	MgrA	isochorismate synthase family protein	503.507	8.97587	-0.111621	0.286337	-0.389824	0.696667	0.758568
SACOL2716	padR	SACOL2715 padR		conserved hypothetical protein	64.0117	6.00026	-0.112192	0.365292	-0.307131	0.758744	0.812703
SACOL0656	ywqN	ywqN	GraRS	conserved hypothetical protein	3332.41	11.7024	-0.115187	0.272339	-0.422956	0.672327	0.738513
SACOL1575	SACOL1575	SACOL1575 SACOL1576 SACOL1577 SACOL1578		hypothetical protein	5.12358	2.35715	-0.115525	1.07062	-0.107905	0.914071	0.936687
SACOL1326	hflX	hflX alu-2	MgrA	GTP-binding protein, putative	365.351	8.51314	-0.116908	0.217051	-0.53862	0.590149	0.664318
SACOL2324	hutU	hutI hutU	CcpA	urocanate hydratase	326.92	8.35279	-0.120506	0.274072	-0.439689	0.660163	0.727735
SACOL2313	SACOL2313	SACOL2312 SACOL2313		hydrolase, haloacid dehalogenase-like family	350.359	8.45269	-0.122975	0.230029	-0.534609	0.59292	0.667159
SACOL2739	rnpA	rnpA rpmH	Translation	ribonuclease P protein component	120.66	6.9148	-0.125198	0.392827	-0.31871	0.749947	0.805199
SACOL2500	mutT	SACOL2499 mutT		MutT/nudix family protein	39.9536	5.32025	-0.130552	0.433046	-0.301473	0.763054	0.815699
SACOL1234	rsgA	rsgA rpe thiN		conserved hypothetical protein TIGR00157	722.429	9.49671	-0.13371	0.241551	-0.553545	0.57989	0.654478
SACOL2525	SACOL2525	SACOL2525 SACOL2526	MgrA	ABC transporter, ATP-binding protein	11.1004	3.47255	-0.134836	0.852022	-0.158255	0.874256	0.902372
SACOL0825	hprK	hprK lgt maa SACOL0828	GraRS	HPr kinase/phosphatase	1131.27	10.1437	-0.137024	0.197319	-0.694426	0.487415	0.568862
SACOL1211	uraA	uraA pyrB pyrC carA carB pyrF pyrE SACOL1218	PyrR	uracil permease	131.169	7.03528	-0.138773	0.263137	-0.527381	0.597929	0.671394
SACOL0535	rnmV	metS ycfH rnmV ksgA		primase-related protein	616.748	9.26854	-0.141202	0.233	-0.606016	0.544504	0.624143
SACOL0439	rpsR	rpsF ssb rpsR	Translation	ribosomal protein S18	19651.3	14.2623	-0.1462	0.369028	-0.396177	0.691974	0.755594
SACOL2412	tcyC	tcyABC	CymR	amino acid ABC transporter, amino acid-binding protein	6708.25	12.7117	-0.146565	0.249356	-0.587776	0.556682	0.63567
SACOL1393	glcT	glcT SACOL1394 cozEb		transcriptional antiterminator LicT, putative	71.6274	6.16244	-0.147296	0.499107	-0.295118	0.767903	0.818611
SACOL1248	rnc	rnc		ribonuclease III	300.435	8.23091	-0.148105	0.242894	-0.609754	0.542025	0.622094
SACOL1302	pgsA	SACOL1300 SACOL1301 pgsA		CDP-diacylglycerol--glycerol-3-phosphate 3-phosphatidyltransferase	1283.51	10.3259	-0.150544	0.192926	-0.780317	0.435205	0.51665
SACOL0828	SACOL0828	hprK lgt maa SACOL0828	GraRS	TPR domain protein	1303.2	10.3478	-0.155413	0.213288	-0.728653	0.466214	0.547436
SACOL0533	metS	metS ycfH rnmV ksgA		methionyl-tRNA synthetase	5992.8	12.549	-0.156173	0.185407	-0.842326	0.399605	0.481814
SACOL1767	ezrA	ezrA		conserved hypothetical protein	8401.7	13.0365	-0.159828	0.188896	-0.846115	0.397489	0.479691
SACOL0592	rpsG	rplL3 rpsL rpsG fusA tuf	Translation	ribosomal protein S7	75164.6	16.1978	-0.170582	0.348314	-0.489738	0.624319	0.694661
SACOL0152	isdI	isdl SACOL0153	Fur	staphylobilin-forming heme oxygenase IsdI	80.4631	6.33026	-0.172366	0.350144	-0.492271	0.622528	0.69324
SACOL2059	mazE	mazF mazE		conserved hypothetical protein	1041.46	10.0244	-0.173166	0.181539	-0.953878	0.340145	0.420657
SACOL2651	estA	estA		tributyrin esterase EstA, putative	268.829	8.07054	-0.173308	0.223587	-0.775127	0.438265	0.51914
SACOL1965	ligA	camS ligA pcrA pcrB		DNA ligase, NAD-dependent	2720.41	11.4096	-0.174297	0.297876	-0.585134	0.558457	0.636887
SACOL0273	essA	esaA essA esaB essB yukA	GraRS	Putative Typ-VII secretion system component protein EssA	287.858	8.16921	-0.175016	0.230994	-0.757666	0.448651	0.529813
SACOL2647	SACOL2647	nsaS nsaR SACOL2647	GraRS	hypothetical protein	254.773	7.99307	-0.175518	0.298532	-0.587936	0.556575	0.63567
SACOL2153	dacA	glmM SACOL2152 dacA		conserved hypothetical protein TIGR00159	1247.93	10.2853	-0.175699	0.193481	-0.908094	0.363828	0.445046
SACOL0834	SACOL0834	SACOL0834	SigB	conserved hypothetical protein TIGR01777	691.477	9.43354	-0.177253	0.234316	-0.75647	0.449367	0.530194
SACOL0797	sstB	sstABCD	Fur	siderophore-Fe(III) ABC transporter permease	92.0521	6.52438	-0.177902	0.36789	-0.483574	0.628688	0.698367
SACOL2400	SACOL2400	SACOL2400		acetyltransferase, GNAT family	129.416	7.01587	-0.178319	0.31959	-0.55796	0.576871	0.652015
SACOL2041	tsaE	gcp rimI tsaB tsaE		conserved hypothetical protein TIGR00150	96.7373	6.596	-0.178679	0.406489	-0.439565	0.660252	0.727735
SACOL2435	glxK	glxK SACOL2436	VraSR	glycerate kinase	699.921	9.45105	-0.179609	0.191423	-0.938282	0.348099	0.428724
SACOL1707	radC	radC comC		DNA repair protein RadC	16.1603	4.01438	-0.180155	0.590287	-0.3052	0.760214	0.813631
SACOL0086	norC	SACOL0085 norC	SigB	drug transporter, putative	174.398	7.44624	-0.180753	0.268968	-0.672022	0.50157	0.58311
SACOL0417	tatA	tatAC	Fur	MttB family protein	243.146	7.92568	-0.184837	0.413813	-0.446669	0.655114	0.723551
SACOL2022	hld	hld	AgrA	delta-hemolysin	27.4505	4.77876	-0.185883	0.472155	-0.39369	0.69381	0.756943
SACOL2448	panE	panE		2-dehydropantoate 2-reductase, putative	778.277	9.60414	-0.189045	0.202383	-0.934092	0.350256	0.43079
SACOL0890	SACOL0890	SACOL0890	pathogenicity island	transcriptional regulator, Cro/CI family	84.8213	6.40635	-0.189413	0.290571	-0.651864	0.514489	0.594795
SACOL2486	SACOL2486	SACOL2485 SACOL2486		hypothetical protein	16.2665	4.02383	-0.194937	0.656546	-0.296913	0.766533	0.817797
SACOL2358	hssR	hssRS lytT SACOL2361	GraRS	DNA-binding response regulator	82.2661	6.36223	-0.196418	0.321764	-0.610442	0.541569	0.621836
SACOL1128	SACOL1128	SACOL1128 ylbF		conserved hypothetical protein	572.185	9.16034	-0.197058	0.363895	-0.541524	0.588147	0.662617
SACOL1426	cvfB	cvfB		conserved hypothetical protein	5237.9	12.3548	-0.198585	0.217907	-0.911331	0.362121	0.443158
SACOL2670	gtfB	gtfAB secA2 asp3 asp2 asp1	SigB	glycosyl transferase, group 1 family protein	1232.85	10.2678	-0.20038	0.20052	-0.999299	0.31765	0.397948
SACOL1236	thiN	rsgA rpe thiN		thiamine pyrophosphokinase	900.219	9.81413	-0.200793	0.190829	-1.05221	0.292702	0.371703
SACOL1691	recJ	apt recJ		single-stranded-DNA-specific exonuclease RecJ	1435.56	10.4874	-0.203321	0.21751	-0.934766	0.349909	0.430559
SACOL0613	SACOL0613	SACOL0613 bshB folE2	BSH	conserved hypothetical protein TIGR00294	2093.79	11.0319	-0.203491	0.214821	-0.947257	0.343508	0.423843
SACOL2171	sfnD	sfnD	Fur	aerobactin biosynthesis protein, IucA/IucC family	382.129	8.57792	-0.2049	0.255367	-0.802376	0.422335	0.504036
SACOL0686	mnhG	SACOL0678 mnhABCDEFG	AgrA	Na+/H+ antiporter, MnhG component, putative	167.377	7.38695	-0.206122	0.288047	-0.715585	0.474248	0.555901
SACOL2161	SACOL2161	SACOL2160 SACOL2161 SACOL2162		UTP-glucose-1-phosphate uridylyltransferase family protein	4886.04	12.2544	-0.208121	0.297999	-0.698396	0.48493	0.566452
SACOL0725	rbf	rbf sarX		transcriptional regulator, AraC family	63.3143	5.98446	-0.208922	0.40648	-0.51398	0.607266	0.678769
SACOL2436	SACOL2436	glxK SACOL2436	VraSR	conserved hypothetical protein	697.107	9.44524	-0.210061	0.211729	-0.992119	0.32114	0.401574
SACOL0459	pbuX	xpt pbuX guaB guaA		xanthine permease	1855.64	10.8577	-0.212411	0.319359	-0.665118	0.505975	0.586461
SACOL0016	dnaB	SACOL0013 SACOL0014 rplI dnaC	Translation	replicative DNA helicase	7011.06	12.7754	-0.212767	0.262371	-0.810941	0.4174	0.499029
SACOL1517	SACOL1517	-		hypothetical protein	65.008	6.02255	-0.214683	0.330402	-0.649762	0.515846	0.595598
SACOL0150	cap5O	cap5ABCDEFGHIJKLMNOP	SigB	capsular polysaccharide biosynthesis protein Cap5O	816.955	9.67411	-0.215152	0.305109	-0.705165	0.480707	0.562739
SACOL2240	rpsJ	adk secY rplO rpmD rpsE rplR rplF rpsH rpsN rplE rplX rplN rpsQ rpmC rplP rpsC rplV rpsS rplB rplW rplD rplC rpsJ	Translation	ribosomal protein S10	17520.6	14.0968	-0.218117	0.333684	-0.653663	0.513329	0.593709
SACOL0438	ssb2	rpsF ssb rpsR	Translation	single-stranded DNA-binding protein	48457.4	15.5644	-0.219881	0.390361	-0.563275	0.573247	0.648814
SACOL1296	SACOL1296	ftsK SACOL1296 SACOL1297 SACOL1298 phbB	AgrA	transcriptional regulator, GntR family, putative	881.703	9.78415	-0.222272	0.206461	-1.07659	0.281666	0.359891
SACOL0698	tagD	tagD		glycerol-3-phosphate cytidylyltransferase	457.457	8.83749	-0.224389	0.207195	-1.08299	0.278815	0.356858
SACOL2359	hssS	hssRS lytT SACOL2361	GraRS	sensor histidine kinase	321.932	8.33061	-0.225701	0.223018	-1.01203	0.311525	0.392096
SACOL1096	SACOL1096	-		TrkA potassium uptake family protein	997.741	9.96252	-0.225754	0.276375	-0.816838	0.414021	0.495869
SACOL1839	tnp2	tnp2		transposase, IS200 family	324.268	8.34104	-0.225864	0.276427	-0.817085	0.41388	0.495869
SACOL1436	msa	msa		hypothetical protein	2.22023	1.15071	-0.229068	1.46136	-0.15675	0.875442	0.90325
SACOL0391	SACOL0391	SACOL0391		hypothetical protein	401.431	8.64901	-0.229578	0.22051	-1.04113	0.297817	0.377842
SACOL1861	hsdS	hsdS2 hsdM2		type I restriction-modification enzyme, S subunit, EcoA family	270.351	8.07869	-0.22972	0.326049	-0.704557	0.481086	0.562937
SACOL0289	SACOL0289	SACOL0286 SACOL0287 SACOL0288 SACOL0289		conserved hypothetical protein	36.7261	5.19873	-0.231662	0.538212	-0.430428	0.666885	0.734145
SACOL2659	aur	aur	SigB	zinc metalloproteinase aureolysin	297.89	8.21863	-0.232704	0.217916	-1.06786	0.285582	0.36455
SACOL0850	SACOL0850	SACOL0849 SACOL0850	GraRS	hypothetical protein	145.437	7.18425	-0.235079	0.341011	-0.689358	0.490598	0.571587
SACOL1197	divIB	mraY murD divIB ftsA ftsZ	MgrA	cell division protein	3163.09	11.6271	-0.236191	0.271753	-0.86914	0.384771	0.465593
SACOL1799	SACOL1799	trmB SACOL1799		conserved hypothetical protein	7296.12	12.8329	-0.237057	0.225604	-1.05077	0.293366	0.37237
SACOL1016	fabI	fabI	FapR	enoyl-(acyl-carrier-protein) reductase	6668.34	12.7031	-0.237252	0.244021	-0.972262	0.33092	0.412656
SACOL0012	metX	metX		homoserine O-acetyltransferase, putative	118.267	6.8859	-0.237517	0.282375	-0.841142	0.400268	0.482052
SACOL2469	gltB2	gltB2		glutamate synthase-related protein	689.213	9.42881	-0.241818	0.208527	-1.15965	0.246193	0.320336
SACOL1704	mreC	mreD mreC		rod shape-determining protein MreC	802.683	9.64869	-0.242167	0.198086	-1.22254	0.221505	0.291733
SACOL1358	SACOL1358	SACOL1358		conserved hypothetical protein	569.384	9.15326	-0.243181	0.268541	-0.905564	0.365166	0.445873
SACOL0658	SACOL0658	SACOL0658 SACOL0659		HD domain protein	1653.83	10.6916	-0.243311	0.315939	-0.77012	0.441229	0.521734
SACOL0185	oppB	oppB SACOL0186 rlp ggt	MgrA	peptide ABC transporter, permease protein	4.692	2.2302	-0.244686	1.15497	-0.211854	0.832221	0.869302
SACOL1600	comGB	comGD comGC comGB comGA	MgrA	competence protein ComGB, putative	6.86467	2.77919	-0.245538	0.863763	-0.284265	0.776207	0.826809
SACOL2394	narH	nreA nreB nreC narI narJ narH narG	NreABC	respiratory nitrate reductase, beta subunit	513.23	9.00346	-0.246776	0.344251	-0.716849	0.473467	0.555227
SACOL1729	thrS	thrS		threonyl-tRNA synthetase	7322.64	12.8381	-0.246986	0.272587	-0.906083	0.364892	0.445873
SACOL2735	noc	noc gidB gidA trmE		chromosome partioning protein, ParB family	2340.89	11.1928	-0.247459	0.226097	-1.09448	0.273744	0.351435
SACOL2349	SACOL2349	SACOL2349	CodY	transcriptional regulator, TetR family	53.6563	5.74568	-0.254425	0.533244	-0.477126	0.633272	0.702882
SACOL0741	SACOL0741	yvdD SACOL0741 SACOL0742	SigB	conserved hypothetical protein	555.091	9.11658	-0.254682	0.192771	-1.32117	0.186446	0.251711
SACOL0044	SACOL0044	SACOL0043 SACOL0044		conserved hypothetical protein	9.9038	3.30798	-0.256572	0.762738	-0.336383	0.736582	0.794648
SACOL2152	SACOL2152	glmM SACOL2152 dacA		conserved hypothetical protein	1246.77	10.284	-0.25749	0.252229	-1.02086	0.307322	0.387349
SACOL0008	hutH	hutH		histidine ammonia-lyase	1757.98	10.7797	-0.257785	0.256071	-1.00669	0.314082	0.394762
SACOL1216	pyrF	uraA pyrB pyrC carA carB pyrF pyrE SACOL1218	PyrR	orotidine 5'-phosphate decarboxylase	164.056	7.35805	-0.2579	0.413571	-0.623593	0.532895	0.613182
SACOL0922	fabK	SACOL0921 fabK	SigB	conserved hypothetical protein	182.659	7.51301	-0.258326	0.256754	-1.00613	0.314355	0.394922
SACOL2384	sarZ	sarZ	GraRS	staphylococcal accessory protein Z	1712.36	10.7418	-0.258919	0.221825	-1.16722	0.24312	0.316796
SACOL0503	mccB	mccA mccB	CymR	trans-sulfuration enzyme family protein	1468.56	10.5202	-0.260864	0.310178	-0.841015	0.400339	0.482052
SACOL0720	vraG	vraGF		ABC transporter, permease protein	429.823	8.7476	-0.268271	0.279252	-0.96068	0.336713	0.417301
SACOL1046	SACOL1046	SACOL1046		hypothetical protein	31.2896	4.96761	-0.269645	0.468188	-0.575933	0.56466	0.641713
SACOL0612	SACOL0612	SACOL0612		glycosyl transferase, group 1 family protein	1354.13	10.4032	-0.276063	0.262101	-1.05327	0.292219	0.371264
SACOL0947	SACOL0947	nhaC SACOL0947	GraRS	ComA2 family protein	185.05	7.53177	-0.276393	0.305848	-0.903696	0.366157	0.44688
SACOL1227	def2	def2 fmt sun rlmN stp1 pknB		polypeptide deformylase	242.512	7.92191	-0.277343	0.359377	-0.771732	0.440273	0.521061
SACOL2367	yhfP	yhfP	GraRS	alcohol dehydrogenase, zinc-containing	1156.56	10.1756	-0.277414	0.225086	-1.23248	0.21777	0.287797
SACOL0013	SACOL0013	SACOL0013 SACOL0014 rplI dnaC	Translation	conserved hypothetical protein	1111.53	10.1183	-0.277632	0.306552	-0.905659	0.365117	0.445873
SACOL0912	SACOL0912	SACOL0912	SigB	conserved hypothetical protein	10454.8	13.3519	-0.277879	0.263431	-1.05484	0.291497	0.370521
SACOL2061	acpS	alr acpS ydbS ydbT SACOL2064		holo-(acyl-carrier-protein) synthase	508.611	8.99042	-0.27797	0.232954	-1.19324	0.232777	0.305088
SACOL0222	ldh1	ldh1	Rex	L-lactate dehydrogenase	24043.5	14.5534	-0.278781	0.356447	-0.78211	0.43415	0.515624
SACOL2459	pnbA	pnbA	SigB	para-nitrobenzyl esterase	802.21	9.64784	-0.278788	0.198158	-1.40689	0.159459	0.220123
SACOL1030	ktrD	htrA2 ktrD		sodium transport family protein	1435.41	10.4872	-0.27893	0.25423	-1.09716	0.272573	0.350265
SACOL1235	rpe	rsgA rpe thiN		ribulose-phosphate 3-epimerase	974.886	9.92909	-0.279476	0.1866	-1.49773	0.134205	0.188642
SACOL2277	fhuD2	fhuD2	Fur	ferrichrome ABC transporter substrate-binding protein	2381.88	11.2179	-0.28054	0.265445	-1.05687	0.290573	0.369695
SACOL0223	SACOL0223	SACOL0223 SACOL0224		hypothetical protein	10.8195	3.43556	-0.280949	0.72494	-0.387548	0.698351	0.760094
SACOL2170	sfnA	sfnABC	Fur	staphyloferrin A export MFS transporter	125.577	6.97243	-0.281757	0.348513	-0.808453	0.41883	0.500294
SACOL2483	SACOL2483	SACOL2483		transporter, putative	263.267	8.04038	-0.282826	0.278329	-1.01616	0.309555	0.389799
SACOL0460	guaB	xpt pbuX guaB guaA		inosine-5'-monophosphate dehydrogenase	5822.79	12.5075	-0.28313	0.300961	-0.940753	0.346831	0.427553
SACOL2514	gntP	gntPKR SACOL2517	GraRS	gluconate transporter, permease protein	2193.31	11.0989	-0.288064	0.353708	-0.814413	0.415408	0.49731
SACOL1696	ruvB	yajC tgt queA ruvB ruvA thrR obgE		Holliday junction DNA helicase RuvB	3549.49	11.7934	-0.292524	0.219333	-1.3337	0.182303	0.247352
SACOL1182	arcC1	argF arcC1		carbamate kinase	29.6127	4.88814	-0.292927	0.423021	-0.692465	0.488646	0.569805
SACOL0672	sarA	sarA		staphylococcal accessory regulator A	2811.27	11.457	-0.29811	0.36839	-0.809223	0.418387	0.499987
SACOL2312	SACOL2312	SACOL2312 SACOL2313		conserved hypothetical protein	120.975	6.91856	-0.298646	0.292735	-1.02019	0.307637	0.387565
SACOL0918	sufB	sufCDSUB	PerR	FeS assembly protein SufB	15598.2	13.9291	-0.300762	0.231487	-1.29926	0.193854	0.260924
SACOL2508	galU	gtaB		UTP-glucose-1-phosphate uridylyltransferase	505.916	8.98275	-0.302481	0.22434	-1.34831	0.177557	0.241521
SACOL0132	SACOL0132	SACOL0132		-	1.76403	0.818876	-0.303219	1.6245	-0.186654	0.851932	0.883048
SACOL2248	SACOL2248	SACOL2248		conserved hypothetical protein	110.996	6.79436	-0.304641	0.316207	-0.963424	0.335335	0.416619
SACOL2678	SACOL2678	SACOL2678	MgrA	conserved hypothetical protein	349.591	8.44952	-0.306912	0.311272	-0.985992	0.324137	0.404758
SACOL0987	fabH	fabHF	FapR	3-oxoacyl-(acyl-carrier-protein) synthase III	5934.06	12.5348	-0.30836	0.318377	-0.968536	0.332777	0.414013
SACOL0739	rimL	rimL	SigB	acetyltransferase, GNAT family	46.1039	5.52682	-0.308656	0.490314	-0.629506	0.529018	0.609501
SACOL0015	rplI	SACOL0013 SACOL0014 rplI dnaC	Translation	ribosomal protein L9	3504.48	11.775	-0.308811	0.218322	-1.41448	0.157222	0.217493
SACOL2641	gpxA2	gpxA2	MgrA	glutathione peroxidase	172.259	7.42844	-0.309848	0.256089	-1.20992	0.226308	0.297333
SACOL0547	mfd	rplY pth mfd SACOL0548 mazG SACOL0550 divIC	AgrA	transcription-repair coupling factor	3579.17	11.8054	-0.313709	0.173661	-1.80645	0.0708486	0.107294
SACOL1000	opp-4C	opp-4A opp-4D opp-4F opp-4B opp-4C	GraRS	oligopeptide ABC transporter, permease protein	25.2313	4.65714	-0.315147	0.479104	-0.657784	0.510677	0.590895
SACOL2620	gabT	gabT	MgrA	aminotransferase, class III	222.283	7.79625	-0.31536	0.333344	-0.946048	0.344124	0.424409
SACOL2703	hisG	hisI hisF hisA hisH hisB hisC hisD hisG hisZ	HisR	ATP phosphoribosyltransferase	7.28351	2.86463	-0.317511	1.01317	-0.313385	0.753989	0.808252
SACOL1395	cozEb	glcT SACOL1394 cozEb		conserved hypothetical protein	1527.36	10.5768	-0.319088	0.251047	-1.27103	0.203719	0.272029
SACOL2074	ddl	murF ddl		D-alanine--D-alanine ligase	1353.92	10.4029	-0.320567	0.240842	-1.33103	0.18318	0.248292
SACOL2375	corA2	tetR corA2		transporter, CorA family	366.958	8.51947	-0.321442	0.272885	-1.17794	0.23882	0.311645
SACOL0296	SACOL0296	SACOL0291 - SACOL0297		conserved hypothetical protein	48.8208	5.60943	-0.323595	0.480886	-0.672914	0.501002	0.582953
SACOL1503	SACOL1503	SACOL1500 - SACOL1503 aroA aroB aroC	AgrA	TPR domain protein	1679.22	10.7136	-0.323702	0.184097	-1.75832	0.0786928	0.117538
SACOL0330	SACOL0330	SACOL0330	Prophage L54a	prophage L54a hypothetical protein	304.273	8.24922	-0.326343	0.219254	-1.48842	0.136639	0.191565
SACOL1339	SACOL1339	SACOL1339		conserved hypothetical protein	0.836154	-0.258159	-0.326493	2.91033	-0.112184	0.910678	0.934953
SACOL0001	SACOL0001	dnaA		chromosomal replication initiator protein DnaA	2359.03	11.204	-0.32703	0.246485	-1.32677	0.184583	0.249943
SACOL1093	SACOL1093	SACOL1093		conserved hypothetical protein	43.4594	5.4416	-0.328223	0.637599	-0.51478	0.606707	0.678609
SACOL0659	SACOL0659	SACOL0658 SACOL0659		conserved hypothetical protein	1024.57	10.0008	-0.33224	0.280612	-1.18398	0.23642	0.308962
SACOL1967	pcrB	camS ligA pcrA pcrB		geranylgeranylglyceryl phosphate synthase family protein	284.266	8.1511	-0.333139	0.266442	-1.25033	0.211181	0.280326
SACOL1930	SACOL1930	tagG tagH SACOL1930 recX	GraRS	conserved hypothetical protein	120.668	6.9149	-0.333881	0.459337	-0.726877	0.467301	0.548235
SACOL1084	thiX	thiV thiW thiX		cobalt transport family protein	236.371	7.88491	-0.334673	0.22121	-1.51292	0.1303	0.183824
SACOL2544	sdaAA	sdaAA sdaAB pfoR	AgrA	L-serine dehydratase, iron-sulfur-dependent, alpha subunit	2168.81	11.0827	-0.335419	0.193124	-1.73681	0.0824214	0.122496
SACOL1792	pheT2	murC ftsK pheT2 SACOL1793 SACOL1794 pepA1		conserved hypothetical protein	468.468	8.87181	-0.337222	0.290356	-1.16141	0.245477	0.319558
SACOL2715	SACOL2715	SACOL2715 padR		hypothetical protein	88.6466	6.46999	-0.341935	0.30955	-1.10462	0.269325	0.346422
SACOL2685	cap1C	cap1C cap1B cap1A	MgrA	capsular polysaccharide biosynthesis protein Cap1C	43.1269	5.43052	-0.342939	0.391545	-0.87586	0.381106	0.462404
SACOL1716	hemD	hemLBDCXA	MgrA	uroporphyrinogen-III synthase	817.767	9.67555	-0.345424	0.222871	-1.54989	0.121169	0.172386
SACOL0954	mnhB	mnhG mnhF mnhE mnhD mnhC mnhB mnhA	AgrA	Na+/H+ antiporter, MnhB component	848.042	9.72799	-0.345771	0.195622	-1.76755	0.0771365	0.115405
SACOL1374	lexA	lexA	LexA	LexA repressor	8794.49	13.1024	-0.348612	0.347592	-1.00293	0.315893	0.396115
SACOL0806	pepT	pepT SACOL0807 SACOL0808		peptidase T	3024.89	11.5627	-0.35016	0.214006	-1.63622	0.101794	0.147547
SACOL2671	secA2	gtfAB secA2 asp3 asp2 asp1	SigB	secA family protein	1710.66	10.7403	-0.351078	0.253553	-1.38463	0.166164	0.227516
SACOL0803	SACOL0803	SACOL0803		lipoprotein, putative	120.837	6.91692	-0.352531	0.363752	-0.96915	0.332471	0.413823
SACOL1589	SACOL1589	SACOL1589 SACOL1590		lipoprotein, putative	59.6637	5.89878	-0.353373	0.5433	-0.65042	0.515421	0.595598
SACOL0736	SACOL0736	SACOL0736 SACOL0737 SACOL0738	SigB	acetyltransferase, GNAT family	5.23729	2.38882	-0.354361	1.09999	-0.32215	0.747339	0.80368
SACOL0115	cap8H	cap8H cps2H SACOL0117	MgrA	glycosyl transferase, group 1 family protein	11.0154	3.46145	-0.354991	0.683783	-0.519158	0.603651	0.676691
SACOL0135	adhE	adhE	Rex	alcohol dehydrogenase, iron-containing	125.56	6.97223	-0.355476	0.269064	-1.32116	0.186449	0.251711
SACOL0786	SACOL0786	SACOL0786		hypothetical protein	135.146	7.07838	-0.35582	0.268767	-1.32389	0.185538	0.250858
SACOL2413	mdeA	mdeA		drug resistance transporter, EmrB/QacA subfamily	1073.97	10.0687	-0.356498	0.247678	-1.43936	0.150049	0.208607
SACOL1948	SACOL1948	SACOL1948 SACOL1949		hypothetical protein	4.99926	2.32171	-0.357216	0.965957	-0.369806	0.711527	0.771632
SACOL1563	lpdA	bfmBB bfmAB bfmAA lpdA	GraRS	2-oxoisovalerate dehydrogenase, E3 component, lipoamide dehydrogenase	3789.95	11.888	-0.357266	0.172099	-2.07593	0.0379006	0.0617402
SACOL0753	SACOL0753	SACOL0753		conserved hypothetical protein	279.909	8.12882	-0.358346	0.281285	-1.27396	0.202677	0.270905
SACOL2738	trmE	noc gidB gidA trmE		tRNA modification GTPase TrmE	993.87	9.95691	-0.358783	0.302294	-1.18687	0.23528	0.30792
SACOL0127	phnC	phnE1 phnE2 phnC phnD	GraRS	phosphonate ABC transporter, ATP-binding protein	26.8044	4.7444	-0.360695	0.485176	-0.743431	0.457221	0.538047
SACOL2083	thiE	thiE thiM thiD2 SACOL2086		thiamine-phosphate pyrophosphorylase	91.2813	6.51225	-0.368647	0.327917	-1.12421	0.260925	0.336903
SACOL0561	SACOL0561	-		hypothetical protein	497.242	8.9578	-0.370933	0.237784	-1.55996	0.11877	0.169151
SACOL0153	SACOL0153	isdl SACOL0153	Fur	Heme, hemin uptake and utilization systems	85.5199	6.41819	-0.371817	0.333937	-1.11343	0.265522	0.34202
SACOL0591	rpsL	rplL3 rpsL rpsG fusA tuf	Translation	ribosomal protein S12	66402.1	16.0189	-0.372912	0.333629	-1.11774	0.263676	0.34013
SACOL2532	SACOL2532	SACOL2532		acetyltransferase, GNAT family	290.121	8.18051	-0.373326	0.263123	-1.41883	0.15595	0.215943
SACOL2646	nsaR	nsaS nsaR SACOL2647	GraRS	TCS DNA-binding response regulator NsaR	505.731	8.98223	-0.374728	0.326118	-1.14906	0.250533	0.325199
SACOL1570	SACOL1570	ispA xseB xseA nusB SACOL1570 accC accB		conserved hypothetical protein	1036.2	10.0171	-0.377538	0.259282	-1.45609	0.145367	0.202538
SACOL2000	aspB	aspB	LexA	aminotransferase, putative	2800.15	11.4513	-0.3784	0.193399	-1.95658	0.0503968	0.079456
SACOL1165	SACOL1165	SACOL1165		hypothetical protein	23.7448	4.56954	-0.380609	0.533057	-0.714012	0.47522	0.556798
SACOL1187	psmß2	psmß1_2	AgrA	antibacterial protein (phenol soluble modulin)	2.61239	1.38537	-0.380678	1.42188	-0.267729	0.788908	0.837031
SACOL0297	SACOL0297	SACOL0291 - SACOL0297		conserved hypothetical protein	32.8438	5.03755	-0.38156	0.502279	-0.759658	0.447459	0.528869
SACOL2088	SACOL2088	-		sceD protein, putative	588.98	9.20207	-0.381721	0.343593	-1.11097	0.266582	0.343221
SACOL0181	SACOL0181	SACOL0181 sepS16B SACOL0183		conserved domain protein	207.553	7.69733	-0.384812	0.360617	-1.06709	0.285929	0.36482
SACOL2415	gpm	gpmA		phosphoglycerate mutase	1873.45	10.8715	-0.385047	0.263382	-1.46193	0.143759	0.200608
SACOL0865	SACOL0865	SACOL0865		hypothetical protein	33.9769	5.08648	-0.385861	0.425092	-0.907713	0.36403	0.44509
SACOL1024	SACOL1024	murE SACOL1024 prfC		conserved hypothetical protein	478.376	8.902	-0.388284	0.277202	-1.40073	0.161295	0.221977
SACOL1518	cmk	cmk		cytidylate kinase	908.95	9.82806	-0.389934	0.217423	-1.79343	0.072904	0.109988
SACOL1343	SACOL1343	-		hypothetical protein	2.50112	1.32257	-0.393266	1.37368	-0.286287	0.774659	0.825486
SACOL1484	gspB	gpsB SACOL1485 SACOL1486	GraRS	conserved hypothetical protein	2987.96	11.5449	-0.393331	0.239952	-1.63921	0.101169	0.146799
SACOL2133	SACOL2133	SACOL2133		conserved hypothetical protein	925.325	9.85382	-0.394008	0.330023	-1.19388	0.232525	0.305055
SACOL1386	SACOL1386	SACOL1386		conserved hypothetical protein TIGR00051	1606.06	10.6493	-0.39543	0.18457	-2.14243	0.0321586	0.0531573
SACOL0690	mntA	mntABC	MntR	mangenese/zinc ABC transporter, ATP-binding protein	322.041	8.3311	-0.396463	0.448011	-0.88494	0.376189	0.457467
SACOL0548	SACOL0548	rplY pth mfd SACOL0548 mazG SACOL0550 divIC	AgrA	polysaccharide biosynthesis protein	1684.67	10.7183	-0.399833	0.182268	-2.19365	0.0282606	0.0472354
SACOL1304	recA	recA	LexA	recA protein	7680.38	12.907	-0.402556	0.286596	-1.40461	0.160137	0.220834
SACOL0827	maa	hprK lgt maa SACOL0828	GraRS	acetyltransferase, putative	623.066	9.28324	-0.403129	0.212758	-1.89478	0.0581217	0.0902108
SACOL2323	hutI	hutI hutU	CcpA	imidazolonepropionase	385.35	8.59003	-0.403421	0.278817	-1.4469	0.147924	0.20578
SACOL0974	SACOL0974	SACOL0974		conserved hypothetical protein	283.716	8.1483	-0.405414	0.288124	-1.40708	0.159404	0.220123
SACOL0282	SACOL0282	SACOL0277- SACOL0282		conserved hypothetical protein TIGR01741	886.082	9.7913	-0.405447	0.269897	-1.50223	0.133038	0.187197
SACOL1058	SACOL1058	-		aminotransferase, class I	458.392	8.84044	-0.407492	0.275992	-1.47646	0.13982	0.19572
SACOL0259	SACOL0259	SACOL0259	GraRS	hypothetical protein	92.4431	6.53049	-0.407498	0.364004	-1.11949	0.262933	0.339333
SACOL1564	recN	argR-recN	ArgR	DNA repair protein RecN	1862.62	10.8631	-0.409017	0.295202	-1.38555	0.165885	0.227249
SACOL0137	cap5B	cap5ABCDEFGHIJKLMNOP	SigB	capsular polysaccharide biosynthesis protein Cap5B	200.471	7.64725	-0.413545	0.240322	-1.72079	0.0852888	0.126271
SACOL2062	ydbS	alr acpS ydbS ydbT SACOL2064		conserved hypothetical protein	451.653	8.81907	-0.413652	0.219056	-1.88834	0.0589803	0.0913331
SACOL1565	argR	argR-recN	ArgR	arginine repressor	512.515	9.00145	-0.41644	0.355278	-1.17215	0.241136	0.314364
SACOL1266	drpA	dprA topA	MgrA	DNA processing protein DprA, putative	11.0607	3.46738	-0.416529	0.709618	-0.586976	0.55722	0.635744
SACOL1584	SACOL1584	SACOL1584		hypothetical protein	29.8817	4.90119	-0.417622	0.453388	-0.921115	0.35699	0.438272
SACOL2395	narG	nreA nreB nreC narI narJ narH narG	NreABC	respiratory nitrate reductase, alpha subunit	1146.67	10.1632	-0.418428	0.33341	-1.255	0.20948	0.27852
SACOL2654	arcC2	arcCDBA	ArcR	carbamate kinase	244.287	7.93244	-0.418846	0.296597	-1.41217	0.157899	0.218194
SACOL1020	SACOL1020	SACOL1020		conserved hypothetical protein	6070.28	12.5675	-0.423056	0.252205	-1.67743	0.0934582	0.136714
SACOL2687	cap1A	cap1C cap1B cap1A	MgrA	capsular polysaccharide biosynthesis protein Cap1A	3.82807	1.93662	-0.423709	1.13183	-0.374358	0.708138	0.768575
SACOL1682	SACOL1682	-		ATPase, AAA family	1740.19	10.765	-0.42733	0.21862	-1.95467	0.0506219	0.0797176
SACOL2267	moaC	moaC		molybdenum cofactor biosynthesis protein C	691.906	9.43443	-0.428454	0.267464	-1.60191	0.109175	0.156667
SACOL0617	hxlA	nagB hxlAB	SigB	hexulose-6-phosphate synthase, putative	4630.78	12.177	-0.429703	0.290132	-1.48106	0.138591	0.194201
SACOL1158	sdhC	sdhC sdhA sdhB	CcpA	succinate dehydrogenase, cytochrome b558 subunit	3079.69	11.5886	-0.430231	0.210949	-2.03951	0.0413996	0.0665951
SACOL0200	uhpT	uhpT		phosphoglycerate transporter family protein	2111.35	11.0439	-0.431091	0.418548	-1.02997	0.303025	0.383008
SACOL2645	nsaS	nsaS nsaR SACOL2647	GraRS	TCS sensor histidine kinase NsaS	542.237	9.08278	-0.431487	0.266731	-1.61768	0.105731	0.152189
SACOL2112	rpmE	rpmE2	Translation	ribosomal protein L31	11364.8	13.4723	-0.432566	0.326869	-1.32336	0.185715	0.250971
SACOL2378	SACOL2378	-		transcriptional regulator, AraC family	216.422	7.7577	-0.433578	0.34651	-1.25127	0.210836	0.280145
SACOL1662	accB	SACOL1659 lamB accC accB ahs2 dur1	MgrA	acetyl-CoA carboxylase, biotin carboxyl carrier protein, putative	682.969	9.41568	-0.433937	0.215602	-2.01268	0.0441486	0.0704705
SACOL0400	ulaA	ulaA SACOL0401 SACOL0402 SACOL0403	ArlR	transport protein SgaT, putative	967.871	9.91867	-0.434282	0.326205	-1.33132	0.183085	0.248288
SACOL0991	oppB	SACOL0990 oppB oppC oppD oppF oppA	MgrA	oligopeptide ABC transporter, permease protein	99.4694	6.63618	-0.435883	0.285807	-1.5251	0.127235	0.179972
SACOL1791	ftsK	murC ftsK pheT2 SACOL1793 SACOL1794 pepA1		FtsK/SpoIIIE family protein	7853.75	12.9392	-0.436658	0.220515	-1.98017	0.0476839	0.0756656
SACOL1053	menH	menF menD menH menB	MgrA	hydrolase, alpha/beta hydrolase fold family	2135.93	11.0606	-0.436953	0.214149	-2.04042	0.041309	0.0664889
SACOL2058	mazF	mazF mazE		PemK family protein	1211.29	10.2423	-0.440753	0.203796	-2.16271	0.0305635	0.0508323
SACOL2162	SACOL2162	SACOL2160 SACOL2161 SACOL2162		conserved hypothetical protein	1329.38	10.3765	-0.440754	0.308113	-1.43049	0.152576	0.211597
SACOL1434	alr2	dapL alr2 lysA		alanine racemase family protein	119.507	6.90095	-0.4422	0.304421	-1.45259	0.146337	0.203784
SACOL1932	sgtB	sgtB	VraSR	transglycosylase domain protein	790.701	9.62699	-0.442949	0.263732	-1.67954	0.0930459	0.136258
SACOL0437	rpsF	rpsF ssb rpsR	Translation	ribosomal protein S6	31659.2	14.9503	-0.443853	0.397904	-1.11548	0.264646	0.341218
SACOL1463	SACOL1463	-		hypothetical protein	3.20325	1.67954	-0.44487	1.38791	-0.320533	0.748564	0.804356
SACOL1250	smc	smc ftsY SACOL1252 ffh		chromosome segregation SMC protein, putative	2331.36	11.187	-0.448376	0.243787	-1.83922	0.0658835	0.100522
SACOL2272	modA	moaB moeB modC modB modA	MgrA	molybdenum ABC transporter, molybdenum-binding protein ModA	683.005	9.41575	-0.451573	0.315246	-1.43245	0.152016	0.211058
SACOL1183	arcD1	arcD1	SigB	membrane protein, putative	169.887	7.40843	-0.452534	0.296901	-1.52419	0.127461	0.180196
SACOL1278	frr	tsf pyrH frr	Translation	ribosome recycling factor	5892.21	12.5246	-0.454111	0.221167	-2.05325	0.0400488	0.0647312
SACOL0182	SACOL0182	SACOL0181 sepS16B SACOL0183		hypothetical protein	213.926	7.74097	-0.454979	0.37303	-1.21968	0.222585	0.292869
SACOL1129	ylbF	SACOL1128 ylbF		conserved hypothetical protein	334.33	8.38513	-0.455848	0.290139	-1.57114	0.11615	0.16577
SACOL2320	SACOL2320	SACOL2320		conserved hypothetical protein	24.5432	4.61725	-0.456713	0.609983	-0.748732	0.454019	0.53498
SACOL1239	SACOL1239	SACOL1239 fakA		conserved hypothetical protein	1188.72	10.2152	-0.457335	0.291641	-1.56814	0.116848	0.166679
SACOL0712	gehE	gehE		lipase/esterase	102.024	6.67277	-0.459164	0.364576	-1.25945	0.207869	0.276785
SACOL1594	gcvPA	gcvPB gcvPA gcvT	GraRS	glycine cleavage system P protein, subunit 1	8093.47	12.9825	-0.459188	0.245144	-1.87313	0.0610501	0.0938376
SACOL1410	femA	femAB	GraRS	femA protein	2919.53	11.5115	-0.460379	0.274785	-1.67542	0.0938526	0.137216
SACOL1243	plsX	fapR plsX fabDG	FapR	fatty acid/phospholipid synthesis protein PlsX	4804.72	12.2302	-0.46205	0.245125	-1.88495	0.0594361	0.0918279
SACOL0923	SACOL0923	SACOL0923		hypothetical protein	10.1125	3.33806	-0.465852	0.665426	-0.700081	0.483877	0.565467
SACOL1228	fmt	def2 fmt sun rlmN stp1 pknB		methionyl-tRNA formyltransferase	766.367	9.58189	-0.466363	0.286427	-1.62821	0.103481	0.14959
SACOL2142	SACOL2142	SACOL2142		SAP domain protein	50.3734	5.65459	-0.467018	0.567804	-0.822498	0.410793	0.49266
SACOL1008	SACOL1008	SACOL1008		conserved hypothetical protein	58.2856	5.86507	-0.467428	0.465604	-1.00392	0.315418	0.395883
SACOL2630	SACOL2630	SACOL2630		conserved hypothetical protein	256.721	8.00406	-0.468589	0.313303	-1.49564	0.134747	0.189207
SACOL2704	hisZ	hisI hisF hisA hisH hisB hisC hisD hisG hisZ	HisR	conserved hypothetical protein	21.9394	4.45545	-0.469039	0.771976	-0.607583	0.543464	0.623215
SACOL1364	thrB	hom thrC thrB		homoserine kinase	99.9359	6.64293	-0.469217	0.31372	-1.49566	0.134743	0.189207
SACOL1595	gcvT	gcvPB gcvPA gcvT	GraRS	glycine cleavage system T protein	3448.29	11.7517	-0.470086	0.249293	-1.88568	0.0593384	0.0917821
SACOL0595	SACOL0595	SACOL0595	AgrA	peptidase, M20/M25/M40 family	280.451	8.13161	-0.473428	0.284618	-1.66338	0.0962365	0.140285
SACOL2426	bioB	bioWFBAD	SigB	biotin synthetase	23.3327	4.54428	-0.473736	0.54403	-0.870789	0.383869	0.464711
SACOL1774	SACOL1774	SACOL1774 ptaA	CodY	hydrolase, haloacid dehalogenase-like family	343.331	8.42346	-0.479631	0.248278	-1.93183	0.0533802	0.0836218
SACOL0463	SACOL0463	SACOL0463	GraRS	hypothetical protein	13.9263	3.79974	-0.481469	0.825095	-0.583532	0.559535	0.637847
SACOL1583	SACOL1583	SACOL1583		replication initiation factor family protein	67.377	6.07418	-0.484537	0.378225	-1.28108	0.200165	0.268214
SACOL0263	lytM	lytM		peptidoglycan hydrolase	3912.65	11.9339	-0.484572	0.367137	-1.31987	0.18688	0.25204
SACOL2011	ktrB	ktrB	SigB	sodium transport family protein	45.9692	5.5226	-0.488116	0.442546	-1.10297	0.270039	0.347174
SACOL2064	SACOL2064	alr acpS ydbS ydbT SACOL2064		membrane protein, putative	107.668	6.75045	-0.490032	0.493624	-0.992724	0.320844	0.401391
SACOL0487	SACOL0487	lpl2 SACOL0487 SACOL0488 SACOL0489	AgrA	hypothetical protein	537.477	9.07006	-0.491567	0.401031	-1.22576	0.220289	0.290699
SACOL1167	SACOL1167	SACOL1167		hypothetical protein	7.62057	2.9299	-0.493397	0.787475	-0.626556	0.53095	0.611205
SACOL1327	alu-2	hflX alu-2	MgrA	conserved hypothetical protein	887.851	9.79417	-0.493461	0.207796	-2.37473	0.0175616	0.0306051
SACOL0440	SACOL0440	SACOL0440		Abi-like protein	7.21435	2.85087	-0.493703	0.914701	-0.539742	0.589375	0.663723
SACOL2471	SACOL2471	SACOL2471 cntF cntD cnzC cntB cntA	AgrA	transporter, putative	408.09	8.67274	-0.495671	0.304296	-1.62891	0.103332	0.149454
SACOL2650	SACOL2650	SACOL2650		transcriptional regulator, putative	188.73	7.56018	-0.49584	0.26765	-1.85257	0.0639438	0.0977282
SACOL0599	SACOL0599	SACOL0599	CcpA	conserved hypothetical protein	4896.97	12.2577	-0.498127	0.277031	-1.79809	0.0721627	0.109053
SACOL1298	SACOL1298	ftsK SACOL1296 SACOL1297 SACOL1298 phbB	AgrA	peptidase, M16 family	1569.37	10.616	-0.498628	0.228476	-2.18241	0.0290795	0.0484539
SACOL2468	SACOL2468	SACOL2468		hypothetical protein	56.6794	5.82475	-0.501642	0.339226	-1.47878	0.139199	0.19495
SACOL1324	hfq	glpK glpD SACOL1322 miaA hfq	SarA	RNA chaperone Hfq	500.322	8.96671	-0.503327	0.256556	-1.96186	0.0497787	0.0787447
SACOL0272	esaA	esaA essA esaB essB yukA	GraRS	Putative Typ-VII secretion accessory protein EsaA/YueB	704.472	9.4604	-0.503374	0.220823	-2.27954	0.0226352	0.038672
SACOL1329	glnA	glnRA	GlnR	glutamine synthetase GlnA	16030.1	13.9685	-0.50529	0.284918	-1.77346	0.0761531	0.114187
SACOL1793	SACOL1793	murC ftsK pheT2 SACOL1793 SACOL1794 pepA1		conserved hypothetical protein	396.226	8.63018	-0.509596	0.261173	-1.95118	0.0510351	0.0803214
SACOL0909	SACOL0909	SACOL0909		hypothetical protein	26.4368	4.72448	-0.512035	0.60469	-0.846773	0.397122	0.479463
SACOL1945	vraU	vraRSTU	VraSR	conserved hypothetical protein	91.9781	6.52322	-0.515309	0.367677	-1.40153	0.161057	0.221875
SACOL1099	rpoY	rnjA rpoY		conserved hypothetical protein	1027.56	10.005	-0.51596	0.379414	-1.35988	0.173867	0.236979
SACOL0740	yvdD	yvdD SACOL0741 SACOL0742	SigB	decarboxylase family protein	827.332	9.69232	-0.516824	0.23926	-2.16009	0.0307655	0.0511052
SACOL1917	pfoS/R	pfoS/R	AgrA	PTS system, IIC component	492.383	8.94364	-0.517823	0.273837	-1.89099	0.0586255	0.0908358
SACOL0792	nrdE	nrdIEF	NrdR	ribonucleoside-diphosphate reductase, alpha subunit	6257.79	12.6114	-0.51798	0.252663	-2.05008	0.0403563	0.06515
SACOL1406	trpC	trpE trpG trpD trpC trpF trpB trpA	CodY	indole-3-glycerol phosphate synthase	12.1619	3.60429	-0.518283	0.777609	-0.666508	0.505086	0.586078
SACOL0392	SACOL0392	yqiG		NADH-dependent flavin oxidoreductase, Oye family	199.422	7.63968	-0.518864	0.267093	-1.94264	0.0520602	0.081887
SACOL1120	SACOL1120	SACOL1119 SACOL1120		conserved hypothetical protein	719.425	9.4907	-0.519665	0.285822	-1.81814	0.0690421	0.104866
SACOL2516	gntR	gntPKR SACOL2517	GraRS	gluconate operon transcriptional repressor	286.387	8.16182	-0.519803	0.319743	-1.62569	0.104016	0.150282
SACOL0854	SACOL0854	SACOL0853 SACOL0854	SigB	hypothetical protein	6.68258	2.7404	-0.521259	1.0577	-0.492825	0.622136	0.693091
SACOL0851	SACOL0851	SACOL0851	GraRS	hypothetical protein	353.613	8.46603	-0.52551	0.320491	-1.6397	0.101067	0.14673
SACOL2244	SACOL2244	-		hypothetical protein	40.7659	5.34929	-0.525657	0.506699	-1.03742	0.299542	0.379495
SACOL1593	gcvPB	gcvPB gcvPA gcvT	GraRS	glycine cleavage system P protein, subunit 2	12033.6	13.5548	-0.525774	0.268441	-1.95862	0.050157	0.0791242
SACOL0316	SACOL0316	SACOL0316		conserved hypothetical protein	35.6647	5.15642	-0.527613	0.4226	-1.24849	0.211851	0.281077
SACOL2537	SACOL2537	SACOL2537 SACOL2538		ABC transporter, ATP-binding protein	19.9573	4.31885	-0.528573	0.682809	-0.774115	0.438863	0.51962
SACOL1215	carB	uraA pyrB pyrC carA carB pyrF pyrE SACOL1218	PyrR	carbamoyl-phosphate synthase, large subunit	767.892	9.58476	-0.530523	0.295262	-1.79678	0.0723699	0.109305
SACOL2126	luxS	luxS		autoinducer-2 production protein LuxS	999.016	9.96436	-0.53151	0.233639	-2.27492	0.0229106	0.039093
SACOL1798	trmB	trmB SACOL1799		tRNA (guanine-N(7)-)-methyltransferase	3198.73	11.6433	-0.531831	0.228439	-2.32811	0.0199062	0.0342702
SACOL0737	SACOL0737	SACOL0736 SACOL0737 SACOL0738	SigB	conserved hypothetical protein	204.443	7.67555	-0.5327	0.440981	-1.20799	0.227052	0.298165
SACOL1408	trpB	trpE trpG trpD trpC trpF trpB trpA	CodY	tryptophan synthase, beta subunit	29.772	4.89589	-0.53494	0.429385	-1.24583	0.212827	0.281957
SACOL2388	SACOL2388	SACOL2387 SACOL2388		transcriptional regulator, MerR family, putative	17.6182	4.139	-0.540415	0.67913	-0.795746	0.42618	0.508399
SACOL0290	SACOL0290	SACOL0290		conserved hypothetical protein	20.9327	4.38769	-0.542607	0.527659	-1.02833	0.303795	0.383801
SACOL1389	parE	parE parC	LexA	DNA topoisomerase IV, B subunit	2274.08	11.1511	-0.543459	0.217692	-2.49646	0.0125441	0.0224114
SACOL2316	SACOL2316	glvC	CcpA	PTS system, IIBC components	492.79	8.94483	-0.544569	0.291711	-1.86681	0.061928	0.0950785
SACOL2334	SACOL2334	SACOL2334 SACOL2335		conserved hypothetical protein	585.024	9.19235	-0.55088	0.247712	-2.22388	0.0261568	0.0440467
SACOL1467	SACOL1467	brxA cvfC SACOL1466 SACOL1467	BSH	conserved hypothetical protein	231.342	7.85388	-0.550884	0.279982	-1.96757	0.0491179	0.0778037
SACOL1632	rpsU	rpsU	Translation	ribosomal protein S21	8007.16	12.9671	-0.553648	0.270225	-2.04884	0.0404779	0.0653072
SACOL1569	nusB	ispA xseB xseA nusB SACOL1570 accC accB		N utilization substance protein B	1067.02	10.0594	-0.553841	0.334408	-1.65619	0.0976843	0.142278
SACOL2101	atpB	atpCDGAHFEBI mnaA upp glyA ywlG	GraRS	ATP synthase F0, A subunit	13292.7	13.6983	-0.556515	0.276313	-2.01408	0.0440013	0.070277
SACOL1773	serA	SACOL1772 serA	CodY	D-3-phosphoglycerate dehydrogenase	676.512	9.40197	-0.557384	0.275378	-2.02407	0.0429627	0.068822
SACOL1366	SACOL1366	SACOL1366		conserved hypothetical protein	447.222	8.80485	-0.557566	0.329544	-1.69193	0.0906591	0.133488
SACOL1692	secDF	secDF		protein-export membrane protein SecDF	8490.23	13.0516	-0.558203	0.21573	-2.58751	0.00966727	0.0175863
SACOL1206	ileS	ileS		isoleucyl-tRNA synthetase	9093.67	13.1506	-0.559574	0.316079	-1.77036	0.0766669	0.11483
SACOL0014	SACOL0014	SACOL0013 SACOL0014 rplI dnaC	Translation	DHH subfamily 1 protein	6977.05	12.7684	-0.562349	0.17802	-3.15891	0.00158358	0.0032917
SACOL1908	fumC	fumC	TCA	fumarate hydratase, class II	3555.8	11.796	-0.562938	0.1847	-3.04785	0.00230485	0.00464415
SACOL2442	SACOL2442	cycA SACOL2442		Na+/H+ antiporter, putative	874.764	9.77275	-0.562971	0.207419	-2.71417	0.00664424	0.0125003
SACOL1958	dgkB	rumA dgkB		conserved hypothetical protein TIGR00147	864.731	9.75611	-0.564789	0.241315	-2.34047	0.0192595	0.0332204
SACOL2085	thiD2	thiE thiM thiD2 SACOL2086		phosphomethylpyrimidine kinase	59.6013	5.89727	-0.565618	0.342235	-1.65272	0.0983886	0.143227
SACOL0483	lpl6	lpl6		staphyloccoccus tandem lipoprotein	15.9169	3.99249	-0.568124	0.657346	-0.864269	0.38744	0.468403
SACOL2686	cap1B	cap1C cap1B cap1A	MgrA	capsular polysaccharide biosynthesis protein Cap1B	27.372	4.77463	-0.568411	0.510139	-1.11423	0.265181	0.341744
SACOL2710	SACOL2710	mtsA mtsB mtsC SACOL2710	GraRS	conserved hypothetical protein	12.7032	3.66712	-0.568815	0.694894	-0.818564	0.413035	0.495128
SACOL0426	thlA	thlA	MgrA	acetyl-CoA acetyltransferase	4946.76	12.2723	-0.569315	0.283348	-2.00924	0.0445113	0.0710074
SACOL2159	sdrM	sepA sdrM		drug transporter, putative	493.202	8.94603	-0.56973	0.294716	-1.93315	0.0532176	0.0834641
SACOL2498	SACOL2498	SACOL2498		staphylococcus tandem lipoprotein	59.4009	5.89241	-0.570314	0.482723	-1.18145	0.237423	0.310122
SACOL0080	SACOL0080	SACOL0080		staphylococcus tandem lipoprotein	9.21072	3.20331	-0.572232	0.857098	-0.667639	0.504364	0.585601
SACOL0872	ohr	ohr	SigB	OsmC/Ohr family protein	276.302	8.1101	-0.574183	0.316373	-1.81489	0.0695407	0.105505
SACOL1124	ctaA	ctaA		cytochrome oxidase assembly protein	1436.72	10.4886	-0.576484	0.231587	-2.48928	0.0128001	0.0228084
SACOL2481	SACOL2481	SACOL2481	SigB	hypothetical protein	14.4985	3.85783	-0.576511	0.66055	-0.872775	0.382786	0.464025
SACOL0267	SACOL0267	SACOL0264 SACOL0265 SACOL0266 SACOL0267	GraRS	hypothetical protein	2.99819	1.58409	-0.57733	1.53532	-0.376032	0.706893	0.768021
SACOL0511	SACOL0511	SACOL0511 SACOL0512	GraRS	conserved hypothetical protein	280.297	8.13081	-0.577923	0.249324	-2.31796	0.0204516	0.0351419
SACOL2325	hutR	hutR		transcriptional regulator, LysR family	41.8117	5.38583	-0.57919	0.488364	-1.18598	0.23563	0.308229
SACOL1174	SACOL1174	SACOL1174 SACOL1175		hypothetical protein	19.1798	4.26151	-0.585365	0.563951	-1.03797	0.299283	0.379345
SACOL0305	SACOL0305	SACOL0305 SACOL0306	SigB	ABC transporter, permease protein	1288.64	10.3316	-0.585994	0.189397	-3.09399	0.00197484	0.00404572
SACOL1827	sigS	sigS		RNA polymerase sigma-70 family protein	3.06453	1.61567	-0.587373	1.35519	-0.433423	0.664707	0.732047
SACOL1475	norB	norB	MgrA	drug transporter, putative	56.1359	5.81085	-0.590422	0.347318	-1.69994	0.0891414	0.131469
SACOL0260	SACOL0260	SACOL0260		-	4.64788	2.21657	-0.592106	1.02944	-0.575175	0.565173	0.641713
SACOL0448	SACOL0448	SACOL0448		conserved hypothetical protein	80.7096	6.33467	-0.592138	0.344909	-1.71679	0.0860172	0.127209
SACOL0852	SACOL0852	SACOL0852		hypothetical protein	12.8693	3.68586	-0.59416	0.67054	-0.886093	0.375568	0.456918
SACOL2669	gtfA	gtfAB secA2 asp3 asp2 asp1	SigB	conserved hypothetical protein	1131.4	10.1439	-0.597757	0.195635	-3.05546	0.00224712	0.00454823
SACOL0655	iolS	iolS		oxidoreductase, aldo/keto reductase family	1109.03	10.1151	-0.598237	0.190199	-3.14533	0.001659	0.00344315
SACOL1731	dnaI	dnaI dnaB nrdR		primosomal protein DnaI	2212.89	11.1117	-0.599022	0.174431	-3.43416	0.000594402	0.00133431
SACOL1723	SACOL1723	SACOL1723 SACOL1724		conserved hypothetical protein	593.8	9.21383	-0.600617	0.398847	-1.50588	0.132097	0.18597
SACOL1175	SACOL1175	SACOL1174 SACOL1175		hypothetical protein	64.3401	6.00765	-0.606007	0.437788	-1.38425	0.166282	0.227562
SACOL1590	SACOL1590	SACOL1589 SACOL1590		conserved hypothetical protein	9.59786	3.26271	-0.609484	0.817539	-0.74551	0.455963	0.536802
SACOL0955	mnhA	mnhG mnhF mnhE mnhD mnhC mnhB mnhA	AgrA	Na+/H+ antiporter, MnhA component	2690.28	11.3935	-0.610175	0.202692	-3.01036	0.0026094	0.00518037
SACOL2736	gidB	noc gidB gidA trmE		glucose-inhibited division protein B	1295.94	10.3398	-0.611127	0.207029	-2.95189	0.00315831	0.00617909
SACOL1959	SACOL1959	-		hypothetical protein	39.4165	5.30073	-0.614391	0.48538	-1.26579	0.205587	0.274116
SACOL0545	rplY	rplY pth mfd SACOL0548 mazG SACOL0550 divIC	AgrA	ribosomal Protein L25	41433.4	15.3385	-0.617138	0.319839	-1.92953	0.0536656	0.0839712
SACOL2555	cidR	cidR		transcriptional regulator, LysR family CidR	225.627	7.81779	-0.6175	0.383438	-1.61043	0.107304	0.154125
SACOL2245	SACOL2245	SACOL2245		acetyltransferase, GNAT family	181.937	7.50729	-0.618307	0.316103	-1.95603	0.0504615	0.0795116
SACOL1018	agcS	agcS	MgrA	sodium:alanine symporter family protein	164.433	7.36136	-0.624577	0.298384	-2.0932	0.0363314	0.0595438
SACOL1533	SACOL1533	SACOL1532 SACOL1533		lipoprotein, putative	360.814	8.49511	-0.626254	0.310487	-2.01701	0.0436946	0.0698698
SACOL2121	blt	blt		acetyltransferase, GNAT family	460.926	8.84839	-0.627147	0.203141	-3.08726	0.00202013	0.00413536
SACOL1502	SACOL1502	SACOL1500 - SACOL1503 aroA aroB aroC	AgrA	conserved hypothetical protein	525.337	9.0371	-0.627366	0.189986	-3.30216	0.000959429	0.00207761
SACOL1442	tnp1	tnp1		-	5.35849	2.42183	-0.628005	0.933842	-0.672496	0.501268	0.583011
SACOL1900	sbcD	cbf1 SACOL1899 sbcD		DNA repair exonuclease family protein	855.532	9.74068	-0.628075	0.355887	-1.76482	0.0775943	0.116026
SACOL0432	parB	parB		spoOJ protein	52.1728	5.70523	-0.628412	0.452053	-1.39013	0.164489	0.226141
SACOL0485	lpl8	lpl7 lpl8		staphylococcus tandem lipoprotein	71.7407	6.16472	-0.632571	0.423759	-1.49276	0.1355	0.190166
SACOL1464	brxA	brxA cvfC SACOL1466 SACOL1467	BSH	bacilliredoxin BrxA	1097.44	10.0999	-0.634962	0.258473	-2.45659	0.0140264	0.024802
SACOL0761	nagA	nagA		N-acetylglucosamine-6-phosphate deacetylase	575.235	9.16801	-0.639043	0.25339	-2.52197	0.0116699	0.0209746
SACOL0038	SACOL0038	SACOL0037 SACOL0038 SACOL0039 SACOL0040	SigB	conserved hypothetical protein	4.42677	2.14625	-0.640192	1.084	-0.590582	0.5548	0.634327
SACOL2057	rsbU	sigB rsbW rsbV rsbU	SigB	sigma factor B regulator protein	991.174	9.95299	-0.640742	0.361787	-1.77105	0.076553	0.114723
SACOL1844	menE	menCE		O-succinylbenzoic acid--CoA ligase, putative	409.044	8.67611	-0.641352	0.225771	-2.84073	0.00450111	0.00868646
SACOL1925	SACOL1925	SACOL1925		conserved hypothetical protein	1138.07	10.1524	-0.642192	0.230998	-2.78007	0.00543464	0.0103619
SACOL0176	SACOL0176	SACOL0176 murQ murP SACOL0179	CcpA	conserved hypothetical protein	115.313	6.84941	-0.645756	0.361152	-1.78805	0.0737685	0.111044
SACOL2737	gidA	noc gidB gidA trmE		glucose inhibited division protein A	2536.21	11.3085	-0.64688	0.202589	-3.19307	0.0014077	0.00295343
SACOL0089	SACOL0089	SACOL0089	SigB	myosin-cross-reactive antigen	230.639	7.84949	-0.648502	0.258943	-2.50442	0.0122654	0.0219572
SACOL0929	SACOL0929	SACOL0929		conserved hypothetical protein	129.127	7.01265	-0.649635	0.331204	-1.96143	0.0498288	0.0787447
SACOL1098	rnjA	rnjA rpoY		metallo-beta-lactamase family protein	10041.5	13.2937	-0.649905	0.306966	-2.11719	0.0342439	0.0562594
SACOL1119	SACOL1119	SACOL1119 SACOL1120		conserved hypothetical protein	344.744	8.42938	-0.651327	0.289785	-2.24762	0.0246006	0.0416342
SACOL2063	ydbT	alr acpS ydbS ydbT SACOL2064		conserved hypothetical protein	772.466	9.59333	-0.652923	0.256212	-2.54837	0.0108228	0.0195434
SACOL2649	SACOL2649	SACOL2649		conserved hypothetical protein	263.254	8.04031	-0.656527	0.460275	-1.42638	0.153759	0.213019
SACOL1476	steT	steT ilvA1 ald	Rex	amino acid permease	28.0202	4.80839	-0.65913	0.48517	-1.35856	0.174287	0.237432
SACOL1508	SACOL1508	SACOL1507 SACOL1508		hypothetical protein	8.04011	3.00721	-0.661367	0.835585	-0.791502	0.428651	0.510218
SACOL2079	cls2	cls2 SACOL2080		cardiolipin synthetase	937.798	9.87313	-0.66992	0.251089	-2.66806	0.00762916	0.0141752
SACOL0773	pabA	pabA SACOL0774		para-aminobenzoate synthase, glutamine amidotransferase, component II	1064.63	10.0561	-0.670395	0.202616	-3.3087	0.000937311	0.00203461
SACOL0804	brxC	brxC	BSH	bacillirededoxin (monothiol) BrxC	322.062	8.33119	-0.671695	0.213883	-3.14048	0.0016867	0.00349527
SACOL1971	scpB	sspB2 scpB		hypothetical protein	9.43682	3.2383	-0.673736	0.702412	-0.959175	0.337471	0.417924
SACOL0458	xpt	xpt pbuX guaB guaA		xanthine phosphoribosyltransferase	506.089	8.98325	-0.677078	0.307691	-2.20051	0.0277709	0.0464455
SACOL1052	menD	menF menD menH menB	MgrA	2-succinyl-6-hydroxy-2, 4-cyclohexadiene-1-carboxylic acid synthase/2-oxoglutarate decarboxylase	1731.94	10.7582	-0.678395	0.201894	-3.36016	0.000778983	0.0017144
SACOL1703	mreD	mreD mreC		rod shape-determining protein MreD, putative	356.905	8.4794	-0.678837	0.221047	-3.071	0.0021334	0.00433432
SACOL1836	SACOL1836	SACOL1836		conserved hypothetical protein	2074.77	11.0187	-0.67934	0.23053	-2.94686	0.00321014	0.00627141
SACOL0807	SACOL0807	pepT SACOL0807 SACOL0808		conserved hypothetical protein	295.523	8.20713	-0.681248	0.213664	-3.18841	0.00143059	0.00299913
SACOL2100	atpE	atpCDGAHFEBI mnaA upp glyA ywlG	GraRS	ATP synthase F0, C subunit	6811.27	12.7337	-0.68169	0.319396	-2.13431	0.0328176	0.0540478
SACOL1092	ptsI	ptsH ptsI		phosphoenolpyruvate-protein phosphotransferase	64673.5	15.9809	-0.682067	0.304829	-2.23754	0.0252513	0.0426283
SACOL1085	thiW	thiV thiW thiX		ABC transporter, ATP-binding protein	934.874	9.86863	-0.688551	0.223409	-3.08203	0.00205597	0.00419917
SACOL0085	SACOL0085	SACOL0085 norC	SigB	peptidase, M20/M25/M40 family	273.465	8.09521	-0.689254	0.292716	-2.35468	0.0185386	0.0321208
SACOL1400	umuC	umuC	LexA	ImpB/MucB/SamB family protein	75.1076	6.23089	-0.690024	0.31492	-2.19111	0.0284439	0.0474828
SACOL1675	SACOL1675	recD2 SACOL1675		TPR domain protein	338.447	8.40279	-0.692015	0.227811	-3.03767	0.00238413	0.00477889
SACOL2698	hisA	hisI hisF hisA hisH hisB hisC hisD hisG hisZ	HisR	phosphoribosylformimino-5-aminoimidazole carboxamide ribotide isomerase	37.9061	5.24436	-0.692399	0.471747	-1.46773	0.142176	0.198811
SACOL1504	aroA	SACOL1500 - SACOL1503 aroA aroB aroC	AgrA	3-phosphoshikimate 1-carboxyvinyltransferase	1379.09	10.4295	-0.692546	0.221809	-3.12227	0.00179463	0.00370185
SACOL1323	miaA	glpK glpD SACOL1322 miaA hfq	SarA	tRNA delta(2)-isopentenylpyrophosphate transferase	761.397	9.57251	-0.692648	0.258811	-2.67627	0.00744469	0.0138707
SACOL1944	vraT	vraRSTU	VraSR	conserved hypothetical protein	229.187	7.84038	-0.693817	0.372862	-1.86079	0.0627743	0.0962682
SACOL0246	lytR	lytS lytR	MgrA	response regulator LytR	36.2726	5.18081	-0.69461	0.41082	-1.69079	0.0908776	0.133664
SACOL0536	ksgA	metS ycfH rnmV ksgA		dimethyladenosine transferase	804.076	9.65119	-0.698821	0.235431	-2.96826	0.00299492	0.00588759
SACOL0075	SACOL0075	SACOL0075		hypothetical protein	65.9842	6.04405	-0.699646	0.390243	-1.79284	0.0729977	0.110068
SACOL2458	SACOL2458	SACOL2458	MgrA	amino acid permease	686.926	9.42401	-0.701304	0.272958	-2.56927	0.0101913	0.0184524
SACOL0484	lpl7	lpl7 lpl8		Staphylococcus tandem lipoprotein	46.1183	5.52727	-0.702912	0.394921	-1.77988	0.0750954	0.112852
SACOL2398	nirB	nirR nirB nirD nasF	NreABC	nitrite reductase [NAD(P)H], large subunit	208.172	7.70163	-0.704452	0.281988	-2.49816	0.0124839	0.0223186
SACOL1905	airR	airR airS		DNA-binding response regulator, LuxR family	114.418	6.83817	-0.705488	0.322738	-2.18595	0.0288194	0.0480799
SACOL2391	nreC	nreA nreB nreC narI narJ narH narG	NreABC	nitrate sensor NreC	427.838	8.74092	-0.708703	0.203514	-3.48234	0.000497056	0.00113661
SACOL0684	mnhE	SACOL0678 mnhABCDEFG	AgrA	Na+/H+ antiporter, MnhE component, putative	45.1257	5.49588	-0.708868	0.361897	-1.95876	0.0501409	0.0791242
SACOL2102	atpI	atpCDGAHFEBI mnaA upp glyA ywlG	GraRS	conserved hypothetical protein	4181.11	12.0297	-0.710305	0.193256	-3.67546	0.000237418	0.000570989
SACOL0928	SACOL0928	SACOL0928		conserved hypothetical protein	346.363	8.43614	-0.711924	0.252717	-2.81708	0.00484621	0.00930582
SACOL1679	SACOL1679	SACOL1679	SigB	conserved hypothetical protein	448.874	8.81017	-0.71435	0.38849	-1.83879	0.0659468	0.100561
SACOL1001	trpS	trpS		tryptophanyl-tRNA synthetase	1033.54	10.0134	-0.716288	0.207567	-3.45088	0.000558763	0.00126272
SACOL1690	apt	apt recJ		adenine phosphoribosyltransferase	1253.47	10.2917	-0.721022	0.22048	-3.27024	0.00107458	0.00229198
SACOL2168	sfnC	sfnABC	Fur	staphyloferrin A biosynthesis protein SfaC	212.037	7.72817	-0.721211	0.35767	-2.01642	0.0437565	0.0699275
SACOL2674	asp1	gtfAB secA2 asp3 asp2 asp1	SigB	accessory secretory protein Asp1	260.863	8.02715	-0.725938	0.306214	-2.37069	0.0177551	0.0309023
SACOL1380	SACOL1380	-		conserved hypothetical protein	405.755	8.66447	-0.727596	0.222129	-3.27556	0.00105453	0.00225277
SACOL1078	purL	purEKCSQLFMNHD	PurR	phosphoribosylformylglycinamidine synthase II	438.971	8.77798	-0.72892	0.311583	-2.33941	0.0193145	0.033294
SACOL0187	rlp	oppB SACOL0186 rlp ggt	MgrA	hypothetical protein	31.907	4.9958	-0.729935	0.462626	-1.57781	0.11461	0.163659
SACOL1100	def1	def		polypeptide deformylase	1111.77	10.1186	-0.730357	0.216342	-3.37593	0.000735661	0.00163104
SACOL1688	dtd	lytH dtd relA2		conserved hypothetical protein TIGR00256	1224.57	10.2581	-0.730646	0.237615	-3.07492	0.00210559	0.00428427
SACOL0826	lgt	hprK lgt maa SACOL0828	GraRS	prolipoprotein diacylglyceryl transferase	659.165	9.3645	-0.731651	0.202364	-3.61551	0.000299756	0.000709518
SACOL2684	SACOL2684	msrA3 SACOL2684		acetyltransferase, GNAT family	24.2666	4.6009	-0.732275	0.603157	-1.21407	0.224721	0.295391
SACOL0018	purA	purA	PurR	adenylosuccinate synthetase	1351.19	10.4	-0.733581	0.270181	-2.71514	0.00662474	0.0124723
SACOL1765	nifZ	SACOL1763 thiI nifZ	AgrA	aminotransferase, class V	465.457	8.8625	-0.736691	0.277442	-2.65529	0.00792392	0.0146221
SACOL2626	SACOL2626	SACOL2626	SigB	conserved hypothetical protein	38.7823	5.27733	-0.737798	0.438049	-1.68428	0.0921274	0.135207
SACOL1066	fmtA	fmtA		fmt protein	168.553	7.39706	-0.7379	0.324055	-2.27708	0.0227816	0.0388974
SACOL0120	SACOL0120	SACOL0120		transcriptional regulator, GntR family	184.362	7.52639	-0.738172	0.260637	-2.83218	0.00462319	0.0089093
SACOL1344	SACOL1344	-		hypothetical protein	7.35819	2.87935	-0.739706	0.949941	-0.778686	0.436165	0.517334
SACOL1114	mntH	mntH	MntR	manganese transporter, NRAMP family	6984.52	12.7699	-0.739969	0.192152	-3.85097	0.000117652	0.000297832
SACOL2341	fni	fni corA		isopentenyl diphosphate isomerase	1781.99	10.7993	-0.74032	0.225564	-3.28208	0.00103044	0.00220832
SACOL2718	SACOL2718	SACOL2718		anion transporter family protein	1423.17	10.4749	-0.741286	0.296542	-2.49977	0.0124276	0.0222327
SACOL0675	SACOL0675	SACOL0675		conserved hypothetical protein	83.8673	6.39004	-0.742425	0.31356	-2.36773	0.0178977	0.0311151
SACOL1196	murD	mraY murD divIB ftsA ftsZ	MgrA	UDP-N-acetylmuramoylalanine--D-glutamate ligase	2486.72	11.28	-0.743244	0.253411	-2.93295	0.00335754	0.00654514
SACOL0682	mnhD	SACOL0678 mnhABCDEFG	AgrA	Na+/H+ antiporter, MnhD component, putative	352.968	8.4634	-0.743374	0.246722	-3.01301	0.00258673	0.00514295
SACOL2070	kdpD	kdpD kdpE	KdpDE	sensor histidine kinase KdpD	107.11	6.74295	-0.743815	0.433135	-1.71728	0.085928	0.127147
SACOL1360	thrD	thrD		aspartate kinase	6.51905	2.70466	-0.746325	0.93927	-0.79458	0.426858	0.508859
SACOL1664	dur1	SACOL1659 lamB accC accB ahs2 dur1	MgrA	conserved hypothetical protein TIGR00370	742.542	9.53633	-0.747264	0.223161	-3.34855	0.00081237	0.00178351
SACOL2182	lacF	lacGEFDCBA SACOL2187	MgrA	PTS system, lactose-specific IIA component	207.165	7.69464	-0.750867	0.359296	-2.08983	0.0366334	0.0599293
SACOL0667	SACOL0667	btuF fecD SACOL0667 SACOL0668 SACOL0669 SACOL0670		hydrolase, haloacid dehalogenase-like family	198.227	7.63101	-0.754246	0.3048	-2.47456	0.0133402	0.0236613
SACOL0160	SACOL0160	ssuA ssuC SACOL0160		conserved hypothetical protein	260.895	8.02732	-0.754325	0.342265	-2.20392	0.0275299	0.0461284
SACOL1739	phoR	phoR phoP	PhoPR	sensory box histidine kinase PhoR	1011.05	9.98164	-0.755982	0.27932	-2.70651	0.00679946	0.0127656
SACOL1687	lytH	lytH dtd relA2		N-acetylmuramoyl-L-alanine amidase, family 3	1145.51	10.1618	-0.758241	0.225394	-3.36407	0.000768013	0.00169579
SACOL1028	htrA	htrA2 ktrD		serine protease	455.386	8.83095	-0.758435	0.210802	-3.59785	0.00032086	0.000755491
SACOL2301	fdhA	yrhD fdhA	SigB	formate dehydrogenase, alpha subunit, putative	11218.4	13.4536	-0.75869	0.244629	-3.10139	0.00192616	0.00395201
SACOL2084	thiM	thiE thiM thiD2 SACOL2086		hydroxyethylthiazole kinase	84.0167	6.3926	-0.760605	0.318263	-2.38986	0.0168548	0.02948
SACOL0626	thiD1	thiD1	AgrA	phosphomethylpyrimidine kinase	2163.27	11.079	-0.767691	0.281355	-2.72855	0.00636143	0.0120017
SACOL2160	SACOL2160	SACOL2160 SACOL2161 SACOL2162		hemolysin III, putative	1452.89	10.5047	-0.770001	0.32853	-2.34378	0.0190896	0.033012
SACOL1680	csbD	csbD	SigB	conserved hypothetical protein	1286.59	10.3293	-0.773155	0.287534	-2.68891	0.00716848	0.0134024
SACOL2487	SACOL2487	SACOL2487		conserved hypothetical protein	80.3895	6.32894	-0.773461	0.493472	-1.56739	0.117024	0.166842
SACOL1142	isdD	isdCDEF-srtB-isdG	Fur	hemoglobin iron ABC transporter, membrane component IsdD	14.2142	3.82926	-0.77399	0.778606	-0.994072	0.320188	0.400755
SACOL0429	metF	metEFCI	MgrA	5-methyltetrahydrofolate--homocysteine methyltransferase, putative	30.2298	4.9179	-0.776236	0.559599	-1.38713	0.165403	0.226821
SACOL1314	thiW	miaB SACOL1313 thiW		conserved hypothetical protein	641.051	9.3243	-0.77758	0.22471	-3.46037	0.000539433	0.00122623
SACOL1949	SACOL1949	SACOL1948 SACOL1949		hypothetical protein	7.23296	2.85459	-0.778053	0.810065	-0.960482	0.336813	0.417301
SACOL1293	pnp	pnp		polyribonucleotide nucleotidyltransferase	10579.5	13.369	-0.783273	0.195652	-4.0034	6.24389e-05	0.000165197
SACOL1428	lysC	lysC asd dapA dapB dapD	CodY	aspartokinase, alpha and beta subunits	158.829	7.31133	-0.788063	0.317889	-2.47905	0.0131732	0.0233959
SACOL0133	SACOL0133	SACOL0133		hypothetical protein	0.216632	-2.20668	-0.788342	4.04975	-0.194664	0.845656	0.877893
SACOL0980	SACOL0980	lysR		transcriptional regulator, LysR family	0.216632	-2.20668	-0.788342	4.04975	-0.194664	0.845656	0.877893
SACOL1433	dapI	dapL alr2 lysA		peptidase, M20/M25/M40 family	89.8908	6.4901	-0.789196	0.296532	-2.66142	0.00778111	0.0144079
SACOL1208	lspA	lspA rluD		signal peptidase II	305.99	8.25734	-0.790432	0.248455	-3.18139	0.00146571	0.00306323
SACOL0553	tilS	tilS hpt		tRNA(Ile)-lysidine synthetase	763.088	9.57571	-0.792422	0.232203	-3.41263	0.000643403	0.00143594
SACOL1988	SACOL1988	SACOL1988		acyl-coenzyme A:6-aminopenicillanic acid acyl-transferase	59.4136	5.89272	-0.793957	0.369446	-2.14904	0.0316308	0.0524135
SACOL0476	hsdM1	hsdM1 hsdS1		type I restriction-modification system, M subunit	702.722	9.45681	-0.795226	0.211944	-3.75206	0.000175385	0.000433001
SACOL2373	yhgE	yhgE		conserved hypothetical protein	64.0676	6.00152	-0.79595	0.361104	-2.20421	0.0275095	0.0461284
SACOL2708	mtsB	mtsA mtsB mtsC SACOL2710	GraRS	ABC transporter, ATP-binding protein	60.3187	5.91453	-0.79652	0.337382	-2.36088	0.0182316	0.0316296
SACOL0590	rplL3	rplL3 rpsL rpsG fusA tuf	Translation	30S ribosomal protein L7 Ae	15766.7	13.9446	-0.79864	0.218804	-3.65003	0.000262209	0.000626698
SACOL0701	nupG	nupG		nucleoside permease NupC, putative	2677.95	11.3869	-0.805908	0.212441	-3.79356	0.000148503	0.000369339
SACOL2653	arcR	arcR		transcriptional regulator, Crp/Fnr family	170.696	7.41529	-0.807157	0.244005	-3.30796	0.000939787	0.00203835
SACOL2040	tsaB	gcp rimI tsaB tsaE		conserved hypothetical protein	258.513	8.01409	-0.808675	0.241396	-3.34999	0.000808141	0.00177567
SACOL0083	SACOL0083	SACOL0083		staphylococcal tandem lipoprotein	36.2826	5.1812	-0.809718	0.448287	-1.80625	0.0708792	0.107294
SACOL2692	icaC	icaADBC	GraRS	intercellular adhesion protein C	4.86144	2.28138	-0.811016	1.02459	-0.79155	0.428623	0.510218
SACOL2086	SACOL2086	thiE thiM thiD2 SACOL2086		transcriptional regulator, TenA family	23.5213	4.5559	-0.812671	0.474262	-1.71355	0.0866121	0.127949
SACOL2730	SACOL2730	SACOL2729 SACOL2730		hypothetical protein	16.0751	4.00676	-0.814186	0.575622	-1.41445	0.157231	0.217493
SACOL1984	aldA2	aldH	Rot	aldehyde dehydrogenase	839.139	9.71277	-0.81545	0.219029	-3.72303	0.000196845	0.000482012
SACOL0849	SACOL0849	SACOL0849 SACOL0850	GraRS	hypothetical protein	76.6129	6.25952	-0.815506	0.422083	-1.9321	0.0533477	0.0836195
SACOL2449	SACOL2449	SACOL2449		drug transporter, putative	618.767	9.27325	-0.816136	0.199289	-4.09524	4.21738e-05	0.000113904
SACOL1089	rlmI	rlmI SACOL1090	SigB	conserved hypothetical protein	583.326	9.18816	-0.816923	0.239402	-3.41235	0.000644055	0.00143621
SACOL2066	kdpC	SACOL2065 kdpC kdpB kdpA kdpF	KdpDE	K+-transporting ATPase, C subunit	44.0007	5.45945	-0.81717	0.396169	-2.06268	0.039143	0.0634573
SACOL1663	ahs2	SACOL1659 lamB accC accB ahs2 dur1	MgrA	urea amidolyase-related protein	1172.27	10.1951	-0.819094	0.234253	-3.49662	0.000471192	0.00108206
SACOL1515	engA	gpsA engA		GTP-binding protein, Era/TrmE family	4534.14	12.1466	-0.828769	0.184101	-4.50172	6.74067e-06	1.99482e-05
SACOL2172	SACOL2172	-		-	1.30851	0.387927	-0.829118	1.99462	-0.415677	0.677646	0.742656
SACOL1871	epiG	epiGEFPDCBA	SigB	epidermin immunity protein F	61.9484	5.95299	-0.829939	0.373887	-2.21976	0.026435	0.0444873
SACOL2010	fhuD1	fhuD1	Fur	ferrichrome ABC transporter substrate-binding protein	5.16462	2.36866	-0.831791	1.32255	-0.628928	0.529396	0.609676
SACOL0946	nhaC	nhaC SACOL0947	GraRS	Na+/H+ antiporter family protein	164.036	7.35787	-0.832724	0.270304	-3.0807	0.00206518	0.00421477
SACOL2136	ylbE	ylbE	SigB	conserved hypothetical protein	1335.64	10.3833	-0.832735	0.238788	-3.48734	0.000487846	0.00111839
SACOL1837	metK	metK		S-adenosylmethionine synthetase	2097.02	11.0341	-0.83432	0.271987	-3.0675	0.00215857	0.00437887
SACOL0662	SACOL0662	SACOL0662 argS		conserved hypothetical protein	149.305	7.22212	-0.835328	0.275013	-3.03741	0.00238622	0.00477952
SACOL2575	SACOL2575	ddh SACOL2575	CodY	aminotransferase, class I	725.993	9.50381	-0.836695	0.241958	-3.45803	0.000544151	0.00123487
SACOL0055	SACOL0055	-		hypothetical protein	2.0713	1.05054	-0.836747	1.67694	-0.498973	0.617798	0.688827
SACOL2117	fbaA	fbaA	glycolysis	fructose-bisphosphate aldolase, class II	42367.8	15.3707	-0.837047	0.334065	-2.50564	0.0122231	0.0219105
SACOL1997	ytrA	ytrA pmtABCD	YtrA	transcriptional regulator, GntR family	203.182	7.66663	-0.837259	0.260191	-3.21786	0.00129151	0.00272876
SACOL2461	ybbM	ybbM SACOL2462	SigB	conserved hypothetical protein TIGR00245	353.228	8.46446	-0.837849	0.228894	-3.66043	0.000251793	0.000602872
SACOL1242	fapR	fapR plsX fabDG	FapR	conserved hypothetical protein	1495.07	10.546	-0.838748	0.186557	-4.49592	6.92688e-06	2.04544e-05
SACOL0680	mnhB	SACOL0678 mnhABCDEFG	AgrA	Na+/H+ antiporter, MnhB component, putative	67.0267	6.06666	-0.843576	0.415161	-2.03193	0.0421611	0.0676988
SACOL1437	cspA	cspA	SarA	cold shock protein, CSD family	18323.9	14.1614	-0.844122	0.238969	-3.53235	0.000411886	0.000953989
SACOL2617	budA2	budA2		alpha-acetolactate decarboxylase	370.203	8.53217	-0.84461	0.208598	-4.04898	5.14421e-05	0.000137816
SACOL0747	cobW2	cobW2	MgrA	cobalamin synthesis protein/P47K family protein	356.708	8.4786	-0.846525	0.254296	-3.32889	0.000871923	0.00190649
SACOL1310	SACOL1310	SACOL1310		conserved hypothetical protein	77.1641	6.26986	-0.847398	0.415294	-2.04048	0.0413027	0.0664889
SACOL0693	tagA	tagA		UDP-N-acetyl-D-mannosamine transferase	183.075	7.51629	-0.848763	0.299526	-2.83369	0.00460138	0.00887363
SACOL0774	SACOL0774	pabA SACOL0774		-	4545.1	12.1501	-0.849201	0.233326	-3.63955	0.000273118	0.000651039
SACOL1895	gvpP	gvpP	VraSR	conserved hypothetical protein	2496.85	11.2859	-0.85079	0.233523	-3.64329	0.00026918	0.00064279
SACOL1123	pyc	pyc		pyruvate carboxylase	1700.14	10.7314	-0.851949	0.259228	-3.28648	0.00101448	0.00217931
SACOL1706	SACOL1706	SACOL1706		hypothetical protein	398.984	8.64019	-0.854314	0.236851	-3.60697	0.000309797	0.000730719
SACOL1939	ptpA	ptpA SACOL1940	SigB	phosphotyrosine protein phosphatase	2055.85	11.0055	-0.858775	0.223332	-3.84528	0.000120415	0.0003034
SACOL1229	sun	def2 fmt sun rlmN stp1 pknB		sun protein	1813.01	10.8242	-0.860471	0.236757	-3.6344	0.00027863	0.000662421
SACOL2028	fruC	fruC scrB scrR	ScrR	fructokinase, putative	1318.8	10.365	-0.861008	0.261918	-3.28732	0.00101147	0.0021763
SACOL1267	topA	dprA topA	MgrA	DNA topoisomerase I	2439.13	11.2522	-0.861086	0.243423	-3.53741	0.000404079	0.000939136
SACOL2390	nreB	nreA nreB nreC narI narJ narH narG	NreABC	nitrate sensing TCS histidine kinase NreB	725.029	9.50189	-0.866469	0.232455	-3.72748	0.000193407	0.000474887
SACOL2689	icaA	icaADBC	GraRS	intercellular adhesion protein A	22.0052	4.45977	-0.867252	0.502949	-1.72433	0.0846478	0.12539
SACOL0643	SACOL0643	SACOL0643 SACOL0644		conserved hypothetical protein	280.709	8.13293	-0.868114	0.311498	-2.7869	0.0053215	0.0101534
SACOL2419	hlgA	hlgA	SaeRS	gamma-hemolysin, component A	30.7984	4.94479	-0.869683	0.475051	-1.83071	0.0671432	0.102212
SACOL1964	camS	camS ligA pcrA pcrB		Staphylococcus aureus sex pheromone	1660.38	10.6973	-0.86988	0.26459	-3.28765	0.00101027	0.00217587
SACOL0099	sirA	sirABC	Fur	Siderophore staphylobactin ABC transporter, siderophore-binding SirA	101.77	6.66917	-0.870063	0.291161	-2.98826	0.00280573	0.00554157
SACOL0208	SCIN_2	SCIN_2	GraRS	hypothetical protein	6.48601	2.69733	-0.873848	0.997497	-0.876041	0.381008	0.462404
SACOL0516	treP	trePCR	TreR	PTS system, IIBC components	41233.9	15.3315	-0.873905	0.250747	-3.48521	0.000491752	0.00112544
SACOL1091	ptsH	ptsH ptsI		phosphocarrier protein HPr	11135.7	13.4429	-0.879222	0.267865	-3.28233	0.00102952	0.0022081
SACOL2300	yrhD	yrhD fdhA	SigB	conserved hypothetical protein	1589.53	10.6344	-0.879233	0.221756	-3.96487	7.34374e-05	0.000192594
SACOL1532	SACOL1532	SACOL1532 SACOL1533		hypothetical protein	702.686	9.45674	-0.879966	0.331543	-2.65415	0.00795081	0.0146617
SACOL0399	SACOL0399	SACOL0399	SigB	oxidoreductase, putative	1165.35	10.1865	-0.880957	0.187452	-4.69965	2.6061e-06	8.19842e-06
SACOL1542	nudF	nudF		MutT/nudix family protein	98.397	6.62054	-0.881948	0.394369	-2.23635	0.0253286	0.0427054
SACOL0447	SACOL0447	SACOL0447		phosphoglycerate mutase family protein	191.449	7.58082	-0.883942	0.254858	-3.46837	0.000523618	0.0011933
SACOL2543	SACOL2543	SACOL2543	MgrA	hypothetical protein	26.048	4.7031	-0.884614	0.471228	-1.87725	0.0604834	0.0931789
SACOL2276	SACOL2276	SACOL2276		inosine-uridine preferring nucleoside hydrolase	145.916	7.18899	-0.886616	0.268108	-3.30694	0.000943204	0.00204411
SACOL1862	hsdM2	hsdS2 hsdM2		type I restriction-modification system, M subunit	474.208	8.88938	-0.887364	0.218282	-4.06522	4.79867e-05	0.000129114
SACOL0444	SACOL0444	SACOL0444	SigB	conserved hypothetical protein	1371.34	10.4214	-0.893028	0.22214	-4.02012	5.81691e-05	0.000154506
SACOL2377	SACOL2377	SACOL2377		conserved hypothetical protein	323.996	8.33983	-0.893882	0.260268	-3.43447	0.000593719	0.00133389
SACOL0151	cap5P	cap5ABCDEFGHIJKLMNOP	SigB	UDP-N-acetylglucosamine 2-epimerase Cap5P	694.311	9.43944	-0.893939	0.288468	-3.09892	0.00194226	0.003982
SACOL1653	yqeH	holA comEC comEB comEA ubiE rsfS yqeK nadD yhbY aroE yqeH yqeG mtn		GTP-binding protein, putative	1854.08	10.8565	-0.895911	0.185852	-4.82057	1.4315e-06	4.6498e-06
SACOL1022	ypfP	ltaA ypfP		ypfP protein	1674.63	10.7096	-0.896975	0.270702	-3.31352	0.000921307	0.0020031
SACOL1198	ftsA	mraY murD divIB ftsA ftsZ		cell division protein FtsA	10457.7	13.3523	-0.901706	0.199482	-4.52024	6.17702e-06	1.84014e-05
SACOL2712	drp35	drp35	CcpA	drP35 protein	335.153	8.38868	-0.903192	0.295726	-3.05415	0.00225695	0.00456128
SACOL1494	asnS	asnC		asparaginyl-tRNA synthetase	5040.38	12.2993	-0.905094	0.268397	-3.37222	0.000745649	0.00164911
SACOL0992	oppC	SACOL0990 oppB oppC oppD oppF oppA	MgrA	oligopeptide ABC transporter, permease protein	93.0501	6.53994	-0.906717	0.283936	-3.19339	0.00140615	0.00295343
SACOL1454	SACOL1454	SACOL1452 murG SACOL1454		-	174.588	7.44781	-0.907248	0.297435	-3.05024	0.00228656	0.004614
SACOL1909	SACOL1909	SACOL1909		conserved hypothetical protein	37.1044	5.21352	-0.909212	0.530311	-1.71449	0.0864391	0.127763
SACOL2554	cidB	cidCBA	CidR	CidA-associated membrane protein	805.183	9.65317	-0.909509	0.246943	-3.68307	0.000230442	0.000555698
SACOL1571	accC	ispA xseB xseA nusB SACOL1570 accC accB		acetyl-CoA carboxylase, biotin carboxylase	3410.02	11.7356	-0.912341	0.204071	-4.47069	7.79664e-06	2.28751e-05
SACOL0664	SACOL0664	SACOL0664	MgrA	endonuclease III, putative	30.9063	4.94983	-0.912853	0.593745	-1.53745	0.124183	0.176209
SACOL0045	SACOL0045	-		hypothetical protein	111.632	6.80261	-0.92205	0.405561	-2.27352	0.022995	0.0391875
SACOL1194	pbp1	mraZ mraW ftsL pbp1		penicillin-binding protein 1	5632.09	12.4595	-0.923314	0.241779	-3.81884	0.00013408	0.000335636
SACOL1790	murC	murC ftsK pheT2 SACOL1793 SACOL1794 pepA1		UDP-N-acetylmuramate--alanine ligase	4617.6	12.1729	-0.924008	0.186094	-4.96526	6.86084e-07	2.3179e-06
SACOL2169	sfnB	sfnABC	Fur	staphyloferrin A synthetase SfaB	674.035	9.39668	-0.924959	0.311437	-2.96997	0.00297826	0.00586087
SACOL1809	SACOL1809	SACOL1809		drug transporter, putative	925.901	9.85471	-0.925787	0.230127	-4.02294	5.74751e-05	0.000152819
SACOL2437	bcr	bcr		bicyclomycin resistance protein	703.902	9.45923	-0.927862	0.232971	-3.98273	6.81287e-05	0.000179897
SACOL1960	gatB	gatB gatA gatC		glutamyl-tRNA(Gln) amidotransferase, B subunit	16147.5	13.979	-0.928291	0.346841	-2.67642	0.00744132	0.0138707
SACOL2019	sdrH	sdrH		sdrH protein, putative	283.268	8.14602	-0.9287	0.282561	-3.28672	0.0010136	0.00217917
SACOL0965	SACOL0965	-		hypothetical protein	0.242996	-2.041	-0.931783	4.03645	-0.230843	0.817437	0.858516
SACOL1156	SACOL1156	SACOL1156		hypothetical protein	0.242996	-2.041	-0.931783	4.03645	-0.230843	0.817437	0.858516
SACOL2642	SACOL2642	SACOL2642		hypothetical protein	0.242996	-2.041	-0.931783	4.03645	-0.230843	0.817437	0.858516
SACOL0660	adhP	adhP	Rex	alcohol dehydrogenase, zinc-containing	1527.25	10.5767	-0.93357	0.375788	-2.4843	0.0129805	0.0231146
SACOL1755	SACOL1755	-		hypothetical protein	0.767178	-0.382367	-0.935873	2.64116	-0.354342	0.723083	0.781648
SACOL1455	ctpA	ctpA		carboxyl-terminal protease	616.57	9.26812	-0.936019	0.306646	-3.05244	0.0022699	0.00458401
SACOL2087	SACOL2087	-		hypothetical protein	23.4682	4.55263	-0.940889	0.499498	-1.88367	0.0596098	0.0920436
SACOL2680	SACOL2680	SACOL2680		hypothetical protein	3.96301	1.9866	-0.941952	1.07908	-0.872923	0.382705	0.464025
SACOL2339	aag	aag		DNA-3-methyladenine glycosylase	46.7436	5.5467	-0.943235	0.42608	-2.21375	0.026846	0.0451226
SACOL2006	lukH	lukGH	SaeRS	Aerolysin/Leukocidin family protein	7.05844	2.81935	-0.94362	0.971777	-0.971024	0.331536	0.413041
SACOL0956	kapB	kapB		kinase-associated protein B	110.765	6.79136	-0.946991	0.457987	-2.06772	0.038666	0.0628352
SACOL0920	SACOL0920	SACOL0920		hypothetical protein	0.653169	-0.614473	-0.947869	2.7315	-0.347014	0.728581	0.786646
SACOL1495	dinG	dinG birA papS bshA	BSH	DNA polymerase III, epsilon subunit/ATP-dependent helicase DinG	1766.36	10.7866	-0.950839	0.188511	-5.04396	4.56003e-07	1.58124e-06
SACOL2567	SACOL2567	SACOL2567		hypothetical protein	385.428	8.59032	-0.952358	0.378995	-2.51285	0.0119759	0.021496
SACOL2682	SACOL2682	SACOL2682	SigB	conserved hypothetical protein	77.0569	6.26785	-0.953143	0.313566	-3.03969	0.0023682	0.00475153
SACOL2342	corA	fni corA		magnesium and cobalt transport protein CorA, putative	359.796	8.49103	-0.953261	0.32186	-2.96172	0.00305924	0.00600707
SACOL1913	cspR	cspR queG		RNA methyltransferase, TrmH family, group 2	247.134	7.94915	-0.953852	0.229282	-4.16016	3.18022e-05	8.70444e-05
SACOL0207	glpQ1	glpQ1	GraRS	conserved domain protein	113.429	6.82565	-0.954092	0.356347	-2.67742	0.00741907	0.0138421
SACOL2585	pfoS/R	pfoS/R		regulatory protein, putative	190.171	7.57116	-0.963942	0.354556	-2.71873	0.00655324	0.0123463
SACOL1059	SACOL1059	-		conserved hypothetical protein	83.5319	6.38425	-0.96462	0.477791	-2.01891	0.0434962	0.0696352
SACOL0932	SACOL0932	SACOL0930 nagD SACOL0932		D-isomer specific 2-hydroxyacid dehydrogenase family protein	1785.84	10.8024	-0.965373	0.217176	-4.44511	8.78455e-06	2.55482e-05
SACOL2560	mvaA	mvaA		hydroxymethylglutaryl-CoA reductase, degradative	1599.73	10.6436	-0.972637	0.211111	-4.60724	4.08053e-06	1.24729e-05
SACOL2665	SACOL2665	SACOL2665		phage infection protein, putative	2339.33	11.1919	-0.972934	0.225351	-4.31741	1.57873e-05	4.47556e-05
SACOL2644	SACOL2644	SACOL2643 SACOL2644		ABC transporter, ATP-binding protein	133.863	7.06461	-0.978466	0.283197	-3.45507	0.000550147	0.00124534
SACOL2242	pbuG	pbuG	GraRS	xanthine/uracil permease family protein	2511.67	11.2944	-0.985507	0.221737	-4.44448	8.81034e-06	2.55955e-05
SACOL2092	murAA	fabZ murA1 SACOL2093	SigB	UDP-N-acetylglucosamine 1-carboxyvinyltransferase 1	4333.13	12.0812	-0.985823	0.227847	-4.32669	1.51368e-05	4.29568e-05
SACOL2346	SACOL2346	SACOL2346		conserved hypothetical protein	295.887	8.2089	-0.990431	0.220005	-4.50186	6.73604e-06	1.99482e-05
SACOL0446	SACOL0446	SACOL0446	SigB	conserved hypothetical protein	10144.5	13.3084	-0.991079	0.298254	-3.32294	0.000890742	0.00194606
SACOL2141	SACOL2141	-		-	64.9401	6.02104	-0.993331	0.480979	-2.06523	0.0389016	0.063142
SACOL2091	fabZ	fabZ murA1 SACOL2093	SigB	beta-hydroxyacyl-(acyl-carrier-protein) dehydratase FabZ	1434.72	10.4866	-0.994878	0.217554	-4.57302	4.80754e-06	1.45631e-05
SACOL2427	bioA	bioWFBAD	SigB	adenosylmethionine--8-amino-7-oxononanoate aminotransferase	9.44514	3.23957	-0.99612	0.810147	-1.22956	0.218864	0.289102
SACOL1601	comGA	comGD comGC comGB comGA	MgrA	competence protein comGA, putative	28.3654	4.82606	-0.999068	0.475609	-2.10061	0.0356754	0.0585398
SACOL0602	SACOL0602	SACOL0602		hydrolase, haloacid dehalogenase-like family	180.748	7.49784	-1.00029	0.259148	-3.85992	0.000113425	0.000287942
SACOL1319	glpF	glpF	GraRS	glycerol uptake facilitator protein	4120	12.0084	-1.00049	0.332248	-3.01128	0.00260148	0.00516846
SACOL1466	SACOL1466	brxA cvfC SACOL1466 SACOL1467	BSH	conserved domain protein	400.58	8.64595	-1.00202	0.210817	-4.75306	2.00359e-06	6.37743e-06
SACOL2713	SACOL2713	SACOL2713		rhodanese-like domain protein	771.995	9.59245	-1.00454	0.307347	-3.26843	0.00108147	0.00230487
[truncated: 699 more rows]

## Sheet: Table S2
Table S2. Regulon classification of the RNA-Seq transcriptome dataset of S. aureus COL after exposure to 176 µM HOSCN stress.
FunCat	Regulon	Operon	COL-numbers	Gene symbol	log2 Fold-Change	Fold change	Function
Redox regulons	TetR	SACOL2588 SACOL2589	SACOL2588	SACOL2588	10.0493	1059.57	hypothetical protein
Redox regulons	TetR	SACOL2588 SACOL2589	SACOL2589	SACOL2589	10.349	1304.21	conserved hypothetical protein
Redox regulons	HypR	hypR merA	SACOL0641	hypR	7.26924	154.262	Rrf2-family transcriptional regulator HypR
Redox regulons	HypR	hypR merA	SACOL0640	merA	6.27878	77.6426	pyridine nucleotide-disulfide oxidoreductase
Redox regulons	QsrR	catE SACOL0409 azoR1	SACOL0408	catE	4.7938	27.7381	dioxygenase/glyoxalase family protein
Redox regulons	QsrR	catE SACOL0409 azoR1	SACOL0409	SACOL0409	4.92786	30.4392	conserved hypothetical protein
Redox regulons	QsrR	catE SACOL0409 azoR1	SACOL0410	azoR1	4.77313	27.3436	NAD(P)H-flavin oxidoreductase
Redox regulons	QsrR	yodC	SACOL2020	yodC	2.92127	7.57513	flavin nitroreductase
Redox regulons	QsrR	catE2	SACOL2533	catE2	5.27347	38.6788	dioxygenase/glyoxalase family protein
Redox regulons	QsrR	frp	SACOL2534	frp	4.89806	29.817	NAD(P)H-flavin oxidoreductase
Redox regulons	MhqR	mhqR mhqD mhqE	SACOL2529	mhqD	3.65928	12.6343	phospholipase/carboxylesterase family protein
Redox regulons	MhqR	mhqR mhqD mhqE	SACOL2530	mhqE	4.15254	17.7844	dioxygenase/glyoxalase family protein
Redox regulons	MhqR	mhqR mhqD mhqE	SACOL2531	mhqR	3.57146	11.8882	MarR-type transcriptional regulator, MhqR
Redox regulons	PerR	ahpCF	SACOL0451	ahpF	2.53759	5.80617	alkyl hydroperoxide reductase, subunit F
Redox regulons	PerR	ahpCF	SACOL0452	ahpC	2.94946	7.72461	alkyl hydroperoxide reductase, C subunit
Redox regulons	PerR	trxB	SACOL0829	trxB	2.12319	4.35655	thioredoxin-disulfide reductase
Redox regulons	PerR	sufCDSUB	SACOL0914	sufC	0.752051	1.68418	FeS assembly ATPase SufC
Redox regulons	PerR	sufCDSUB	SACOL0915	sufD	0.660756	1.58091	FeS assembly protein SufD
Redox regulons	PerR	sufCDSUB	SACOL0916	sufS	0.706205	1.63151	cysteine desulfurase, SufS subfamily
Redox regulons	PerR	sufCDSUB	SACOL0917	sufU	0.436771	1.35357	NifU domain protein
Redox regulons	PerR	sufCDSUB	SACOL0918	sufB	-0.300762	0.811823	FeS assembly protein SufB
Redox regulons	PerR	katA	SACOL1368	katA	2.33039	5.02941	catalase
Redox regulons	PerR	tpx	SACOL1762	tpx	1.78157	3.43801	thiol peroxidase
Redox regulons	PerR	SACOL1890 hemEHG	SACOL1887	hemG	1.22344	2.33503	protoporphyrinogen oxidase
Redox regulons	PerR	SACOL1890 hemEHG	SACOL1888	hemH	0.743806	1.67459	ferrochelatase
Redox regulons	PerR	SACOL1890 hemEHG	SACOL1889	hemE	0.727761	1.65607	uroporphyrinogen decarboxylase
Redox regulons	PerR	SACOL1890 hemEHG	SACOL1890	SACOL1890	0.162979	1.1196	hypothetical protein
Redox regulons	PerR	perR	SACOL1919	perR	0.765663	1.70015	peroxide PerR repressor
Redox regulons	PerR	bcp SACOL1920	SACOL1920	SACOL1920	0.59306	1.50844	D-isomer specific 2-hydroxyacid dehydrogenase family protein
Redox regulons	PerR	bcp SACOL1920	SACOL1921	bcp	0.88424	1.84579	bacterioferritin comigratory protein
Redox regulons	PerR	ftnA	SACOL1952	ftnA	2.90443	7.48722	ferritin family protein
Redox regulons	PerR	dps	SACOL2131	dps	5.35292	40.8686	miniferritin Dps
Protein folding	CtsR	ctsR mcsA mcsB clpC	SACOL0567	ctsR	7.39712	168.56	heat shock repressor CtsR
Protein folding	CtsR	ctsR mcsA mcsB clpC	SACOL0568	mcsA	8.0804	270.672	modulator of heat shock repressor CtsR
Protein folding	CtsR	ctsR mcsA mcsB clpC	SACOL0569	mcsB	8.12545	279.256	ATP:guanido phosphotransferase family protein
Protein folding	CtsR	ctsR mcsA mcsB clpC	SACOL0570	clpC	6.86865	116.861	Clp ATPase subunit
Protein folding	CtsR	clpP	SACOL0833	clpP	3.73292	13.296	ATP-dependent Clp protease, proteolytic subunit ClpP
Protein folding	CtsR	clpB	SACOL0979	clpB	7.54474	186.722	ATP-dependent Clp protease, ATP-binding subunit ClpB
Protein folding	CtsR	SACOL2018	SACOL2018	SACOL2018	-1.72183	0.303163	abortive infection protein family
Protein folding	HrcA	hrcA-grpE-dnaKJ	SACOL1636	dnaJ	4.98718	31.717	dnaJ protein
Protein folding	HrcA	hrcA-grpE-dnaKJ	SACOL1637	dnaK	5.64864	50.1661	dnaK protein
Protein folding	HrcA	hrcA-grpE-dnaKJ	SACOL1638	grpE	6.17443	72.2249	heat shock protein GrpE
Protein folding	HrcA	hrcA-grpE-dnaKJ	SACOL1639	hrcA	6.51981	91.7613	heat-inducible transcription repressor HrcA
Protein folding	HrcA	groEL-groES	SACOL2016	groEL	4.58804	24.0513	chaperonin, 60 kDa
Protein folding	HrcA	groEL-groES	SACOL2017	groES	5.04495	33.0126	chaperonin, 10 kDa
Sulfide homeostasis	CstR	cstR tauE	SACOL0061	tauE	2.54603	5.84025	Sulfite exporter TauE/SafE
Sulfide homeostasis	CstR	cstR tauE	SACOL0062	cstR	3.07264	8.41311	Sulfide regulator CstR
Sulfide homeostasis	CstR	cstAB sqr	SACOL0063	cstA	5.0633	33.4352	Sulfur transferase
Sulfide homeostasis	CstR	cstAB sqr	SACOL0064	cstB	3.70962	13.083	Polysulfide binding protein, rhodanese-domain
Sulfide homeostasis	CstR	cstAB sqr	SACOL0065	sqr	1.63703	3.11024	NAD(P)/FAD-dependent oxidoreductase
Metal homeostasis	CsoR	copAZ	SACOL2572	copA	6.47433	88.9132	copper-translocating P-type ATPase
Metal homeostasis	CsoR	copAZ	SACOL2573	copZ	4.52233	22.9804	copper ion binding protein
Metal homeostasis	CzrA	czrAB	SACOL2137	czrA	4.8849	29.5461	transcriptional regulator CzrA
Metal homeostasis	CzrA	czrAB	SACOL2138	czrB	3.99921	15.9912	cation efflux family protein
Energy metabolism	GapR	gapR gap pgk tpiA pgm eno	SACOL0837	gapR	2.56707	5.92606	gapA transcriptional regulator
Energy metabolism	GapR	gapR gap pgk tpiA pgm eno	SACOL0838	gapA1	3.14657	8.85549	glyceraldehyde 3-phosphate dehydrogenase
Energy metabolism	GapR	gapR gap pgk tpiA pgm eno	SACOL0839	pgk	4.34305	20.295	phosphoglycerate kinase
Energy metabolism	GapR	gapR gap pgk tpiA pgm eno	SACOL0840	tpiA	4.41175	21.2848	triosephosphate isomerase
Energy metabolism	GapR	gapR gap pgk tpiA pgm eno	SACOL0841	pgm	4.4415	21.7283	phosphoglycerate mutase, 2,3-bisphosphoglycerate-independent
Energy metabolism	GapR	gapR gap pgk tpiA pgm eno	SACOL0842	eno	2.56992	5.93775	enolase
Energy metabolism	glycolysis	pgi	SACOL0966	pgi	0.870658	1.8285	glucose-6-phosphate isomerase
Energy metabolism	glycolysis	pyk pfkA	SACOL1745	pyk	-1.34536	0.393556	pyruvate kinase
Energy metabolism	glycolysis	pyk pfkA	SACOL1746	pfkA	0.0323901	1.02271	6-phosphofructokinase
Energy metabolism	glycolysis	fbaA	SACOL2117	fbaA	-0.837047	0.559788	fructose-bisphosphate aldolase, class II
Energy metabolism	overflow	pta lipL	SACOL0634	pta	-0.0613684	0.958355	phosphate acetyltransferase
Energy metabolism		pta lipL	SACOL0635	lipL	0.108676	1.07824	lipoate-protein ligase A family protein
Energy metabolism	overflow	ackA SACOL1761	SACOL1760	ackA	0.24296	1.18342	acetate kinase
Energy metabolism		ackA SACOL1761	SACOL1761	SACOL1761	1.3583	2.56384	conserved hypothetical protein
Energy metabolism	PDH	pdhA pdhB pdhC pdhD	SACOL1102	pdhA	0.313795	1.24297	pyruvate dehydrogenase complex E1 component, alpha subunit
Energy metabolism	PDH	pdhA pdhB pdhC pdhD	SACOL1103	pdhB	0.666832	1.58758	pyruvate dehydrogenase complex E1 component, beta subunit
Energy metabolism	PDH	pdhA pdhB pdhC pdhD	SACOL1104	pdhC	0.998223	1.99754	pyruvate dehydrogenase complex E2 component, dihydrolipoamide acetyltransferase
Energy metabolism	PDH	pdhA pdhB pdhC pdhD	SACOL1105	pdhD	1.06589	2.09346	pyruvate dehydrogenase complex E3 component, lipoamide dehydrogenase
Energy metabolism	TCA	sucC sucD	SACOL1262	sucC	0.00637556	1.00443	succinyl-CoA synthase, beta subunit
Energy metabolism	TCA	sucC sucD	SACOL1263	sucD	0.670203	1.5913	succinyl-CoA synthase, alpha subunit
Energy metabolism	TCA	citB	SACOL1385	acnA/citB	0.3151	1.2441	aconitate hydratase
Energy metabolism	TCA	citCZ	SACOL1741	icd/citC	0.814582	1.75879	isocitrate dehydrogenase, NADP-dependent
Energy metabolism	TCA	citCZ	SACOL1742	gltA/citZ	0.755385	1.68808	citrate synthase
Energy metabolism	TCA	fumC	SACOL1908	fumC	-0.562938	0.676922	fumarate hydratase, class II
Energy metabolism	TCA	mqo1	SACOL2362	mqo1	0.890811	1.85422	malate:quinone oxidoreductase
Energy metabolism	CidR	alsD alsS	SACOL2198	budA1/alsD	1.64839	3.13483	alpha-acetolactate decarboxylase
Energy metabolism	CidR	alsD alsS	SACOL2199	budB/alsS	1.88899	3.70377	acetolactate synthase, catabolic
Energy metabolism	CidR	cidCBA	SACOL2553	cidC	-0.0664112	0.955011	pyruvate oxidase
Energy metabolism	CidR	cidCBA	SACOL2554	cidB	-0.909509	0.532366	CidA-associated membrane protein
Energy metabolism	CidR	cidCBA	SACOL2554_1	cidA	1.05456	2.07708	effector of murein hydrolase LrgA
Energy metabolism	CidR	lrgA lrgB	SACOL0247	lrgA	-2.91901	0.132218	holin-like protein LrgA
Energy metabolism	CidR	lrgA lrgB	SACOL0248	lrgB	-2.45945	0.181816	lrgB protein
Metal homeostasis	Fur	sirABC	SACOL0097	sirC	-3.5128	0.0876078	Siderophore staphylobactin ABC transporter, permease protein SirC
Metal homeostasis	Fur	sirABC	SACOL0098	sirB	-2.97163	0.127482	Siderophore staphylobactin ABC transporter, permease protein SirB
Metal homeostasis	Fur	sirABC	SACOL0099	sirA	-0.870063	0.547123	Siderophore staphylobactin ABC transporter, siderophore-binding SirA
Metal homeostasis	Fur	sbnABCDEFGHI	SACOL0100	sbnA	2.98837	7.93578	possible pyridoxal-phosphate dependent enzyme
Metal homeostasis	Fur	sbnABCDEFGHI	SACOL0101	sbnB	2.08622	4.24633	possible ornithine cyclodeaminase
Metal homeostasis	Fur	sbnABCDEFGHI	SACOL0102	sbnC	1.96299	3.89869	IucA/IucC family siderophore biosynthesis protein
Metal homeostasis	Fur	sbnABCDEFGHI	SACOL0103	sbnD	1.51147	2.85101	MFS family major facilitator transporter
Metal homeostasis	Fur	sbnABCDEFGHI	SACOL0104	sbnE	1.50978	2.84766	IucA/IucC family siderophore biosynthesis protein
Metal homeostasis	Fur	sbnABCDEFGHI	SACOL0105	sbnF	1.45697	2.74532	IucA/IucC family siderophore biosynthesis protein
Metal homeostasis	Fur	sbnABCDEFGHI	SACOL0106	sbnG	1.43008	2.69461	HpcH/HpaI family aldolase
Metal homeostasis	Fur	sbnABCDEFGHI	SACOL0107	sbnH	1.00735	2.01021	diaminopimelate decarboxylase
Metal homeostasis	Fur	sbnABCDEFGHI	SACOL0108	sbnI	0.501881	1.41606	hypothetical protein
Metal homeostasis	Fur	isdl SACOL0153	SACOL0152	isdI	-0.172366	0.887386	staphylobilin-forming heme oxygenase IsdI
Metal homeostasis	Fur	isdl SACOL0153	SACOL0153	SACOL0153	-0.371817	0.772809	Heme, hemin uptake and utilization systems
Metal homeostasis	Fur	efeOBU	SACOL0414	efeO	3.73124	13.2806	lipoprotein, putative
Metal homeostasis	Fur	efeOBU	SACOL0415	efeB	3.29096	9.78765	Dyp-type peroxidase family protein
Metal homeostasis	Fur	efeOBU	SACOL0416	efeU	2.47702	5.56748	conserved domain protein
Metal homeostasis	Fur	tatAC	SACOL0417	tatA	-0.184837	0.879748	MttB family protein
Metal homeostasis	Fur	tatAC	SACOL0418	tatC	0.667147	1.58793	mttA/Hcf106 family protein
Metal homeostasis	Fur	fhuABG	SACOL0704	fhuA	0.96374	1.95036	iron (Fe3+) ABC transporter, ATP-binding protein
Metal homeostasis	Fur	fhuABG	SACOL0705	fhuB	1.34864	2.54671	iron (Fe3+) ABC transporter, membrane protein
Metal homeostasis	Fur	fhuABG	SACOL0706	fhuG	1.26953	2.41083	iron (Fe3+) ABC transporter, membrane protein
Metal homeostasis	Fur	sstABCD	SACOL0796	sstA	0.447312	1.3635	siderophore-Fe(III) ABC transporter permease
Metal homeostasis	Fur	sstABCD	SACOL0797	sstB	-0.177902	0.883988	siderophore-Fe(III) ABC transporter permease
Metal homeostasis	Fur	sstABCD	SACOL0798	sstC	0.0811226	1.05784	siderophore-Fe(III) ABC transporter, ATP-binding protein
Metal homeostasis	Fur	sstABCD	SACOL0799	sstD	0.409673	1.32838	siderophore-Fe(III) ABC transporter,lipoprotein
Metal homeostasis	Fur	ntrA	SACOL0874	ntrA	1.76037	3.38786	nitroreductase reduces staphyloferrinA-iron
Metal homeostasis	Fur	isdB	SACOL1138	isdB	1.04563	2.06426	Cell surface receptor IsdB for hemoglobin and hemoglobin-haptoglobin
Metal homeostasis	Fur	isdA	SACOL1140	isdA	-2.2049	0.2169	iron-regulated surface determinant protein A
Metal homeostasis	Fur	isdCDEF-srtB-isdG	SACOL1141	isdC	-1.16798	0.445044	iron (Fe2+)-regulated surface determinant protein IsdC
Metal homeostasis	Fur	isdCDEF-srtB-isdG	SACOL1142	isdD	-0.77399	0.584798	hemoglobin iron ABC transporter, membrane component IsdD
Metal homeostasis	Fur	isdCDEF-srtB-isdG	SACOL1143	isdE	-2.03425	0.244134	hemoglobin iron ABC transporter, lipoprotein IsdE
Metal homeostasis	Fur	isdCDEF-srtB-isdG	SACOL1144	isdF	-1.98865	0.251975	hemoglobin iron ABC transporter, permease IsdF
Metal homeostasis	Fur	isdCDEF-srtB-isdG	SACOL1145	srtB	-3.56529	0.0844776	sortase for sorting of LPXTG-motif iron surface protein IsdC
Metal homeostasis	Fur	isdCDEF-srtB-isdG	SACOL1146	isdG	-3.2393	0.105895	heme-degrading monooxygenase IsdG
Metal homeostasis	Fur	arlRS	SACOL1450	arlS	-1.20091	0.435001	sensor histidine kinase ArlS
Metal homeostasis	Fur	arlRS	SACOL1451	arlR	-1.02368	0.491861	DNA-binding response regulator ArlR
Metal homeostasis	Fur	isdH	SACOL1781	isdH	2.30617	4.94569	Cell surface receptor IsdH for hemoglobin-haptoglobin complexes
Metal homeostasis	Fur	fhuD1	SACOL2010	fhuD1	-0.831791	0.561831	ferrichrome ABC transporter substrate-binding protein
Metal homeostasis	Fur	htsABC	SACOL2165	htsC	0.293092	1.22526	heme ABC transporter, permease HtsC
Metal homeostasis	Fur	htsABC	SACOL2166	htsB	0.104103	1.07483	heme ABC transporter, permease HtsB
Metal homeostasis	Fur	htsABC	SACOL2167	htsA	0.648926	1.568	heme ABC transporter, heme-binding protein HtsA
Metal homeostasis	Fur	sfnABC	SACOL2168	sfnC	-0.721211	0.606588	staphyloferrin A biosynthesis protein SfaC
Metal homeostasis	Fur	sfnABC	SACOL2169	sfnB	-0.924959	0.526695	staphyloferrin A synthetase SfaB
Metal homeostasis	Fur	sfnABC	SACOL2170	sfnA	-0.281757	0.822589	staphyloferrin A export MFS transporter
Metal homeostasis	Fur	sfnD	SACOL2171	sfnD	-0.2049	0.867599	aerobactin biosynthesis protein, IucA/IucC family
Metal homeostasis	Fur	fhuD2	SACOL2277	fhuD2	-0.28054	0.823283	ferrichrome ABC transporter substrate-binding protein
Metal homeostasis	Fur	SACOL2368 iruO	SACOL2368	SACOL2368	1.52324	2.87435	acetyltransferase, GNAT family
Metal homeostasis	Fur	SACOL2368 iruO	SACOL2369	iruO	2.07231	4.20558	ferredoxin--NADP(+) reductase reduces heme iron and siderophore iron
Metal homeostasis	Fur	feoAB	SACOL2564	feoB	0.702394	1.6272	ferrous iron transport protein B
Metal homeostasis	Fur	feoAB	SACOL2565	feoA	1.52096	2.86981	FeoA domain protein
Metal homeostasis	Zur	yciC	SACOL0491	yciC	2.73406	6.65325	cobalamin synthesis protein, putative
Metal homeostasis	Zur	mnmC	SACOL0948	mnmC	5.23766	37.7306	conserved hypothetical protein
Metal homeostasis	Zur	znuCB zur	SACOL1611	zur	0.627748	1.54515	Zn-sensing transcriptional regulator Zur
Metal homeostasis	Zur	znuCB zur	SACOL1612	znuB	0.83789	1.78743	zinc ABC transporter, permease protein
Metal homeostasis	Zur	znuCB zur	SACOL1613	znuC	0.776489	1.71296	zinc ABC transporter, ATP-binding protein
Metal homeostasis	Zur	zinT	SACOL2403	zinT	-0.0757213	0.948868	zinc ABC transporter, substrate-binding protein
Metal homeostasis	Zur	SACOL2600 feoB_3 cobW_3	SACOL2598	cobW_3	0.0927474	1.0664	cobalamin synthesis protein, putative
Metal homeostasis	Zur	SACOL2600 feoB_3 cobW_3	SACOL2599	feoB_3	-0.0651038	0.955877	conserved domain protein
Metal homeostasis	Zur	SACOL2600 feoB_3 cobW_3	SACOL2600	SACOL2600	1.35217	2.55295	conserved hypothetical protein
Metal homeostasis	MntR	mntH	SACOL1114	SACOL1114	-0.739969	0.598752	manganese transporter, NRAMP family
Metal homeostasis	MntR	mntABC	SACOL0688	mntC	1.25752	2.39084	manganese ABC transporter, substrate-binding protein
Metal homeostasis	MntR	mntABC	SACOL0689	mntB	0.224194	1.16812	manganese ABC transporter, permease protein
Metal homeostasis	MntR	mntABC	SACOL0690	mntA	-0.396463	0.759719	manganese ABC transporter, ATP-binding protein
Redox regulons	GbaA	SACOL2590 nrmA SACOL2592	SACOL2590	SACOL2590	0.431365	1.34851	glyoxalase family protein
Redox regulons	GbaA	SACOL2590 nrmA SACOL2592	SACOL2591	nmrA	0.200007	1.1487	actVA 4 protein
Redox regulons	GbaA	SACOL2590 nrmA SACOL2592	SACOL2592	SACOL2592	-0.0366815	0.974895	conserved hypothetical protein
Redox regulons	GbaA	gbaA gbaB SACOL2595 SACOL2596 SACOL2597	SACOL2593	gbaA	2.53449	5.7937	TetR-family transcriptional regulator GbaA
Redox regulons	GbaA	gbaA gbaB SACOL2595 SACOL2596 SACOL2597	SACOL2594	gbaB	2.5011	5.66115	oxidoreductase, short chain dehydrogenase/reductase family
Redox regulons	GbaA	gbaA gbaB SACOL2595 SACOL2596 SACOL2597	SACOL2595	SACOL2595	1.13448	2.1954	hypothetical protein
Redox regulons	GbaA	gbaA gbaB SACOL2595 SACOL2596 SACOL2597	SACOL2596	SACOL2596	1.01472	2.02051	conserved hypothetical protein
Redox regulons	GbaA	gbaA gbaB SACOL2595 SACOL2596 SACOL2597	SACOL2597	SACOL2597	1.05892	2.08337	hydrolase, alpha/beta hydrolase fold family
Redox regulons	MsrR	msrA2	SACOL1397	msrA	1.16982	2.24983	peptide methionine sulfoxide reductase
Redox regulons	MsrR	msrR	SACOL1398	msrR	-2.09869	0.23347	LysR-family transcriptional regulator MsrR
Redox regulons	Rex	adhE	SACOL0135	adhE	-0.355476	0.781612	alcohol dehydrogenase, iron-containing
Redox regulons	Rex	pflB pflA	SACOL0204	pflB	1.81978	3.53028	formate acetyltransferase
Redox regulons	Rex	pflB pflA	SACOL0205	pflA	3.35372	10.2228	pyruvate formate-lyase-activating enzyme
Redox regulons	Rex	ldh1	SACOL0222	ldh1	-0.278781	0.824287	L-lactate dehydrogenase
Redox regulons	Rex	SACOL0301	SACOL0301	SACOL0301	1.69715	3.2426	formate/nitrite transporter family protein
Redox regulons	Rex	adhP	SACOL0660	adhP	-0.93357	0.523561	alcohol dehydrogenase, zinc-containing
Redox regulons	Rex	graA cydC	SACOL0744	graA	0.519739	1.4337	ABC transporter, ATP-binding protein, MsbA family
Redox regulons	Rex	graA cydC	SACOL0745	cydC	0.372301	1.29442	ABC transporter, ATP-binding protein, MsbA family
Redox regulons	Rex	steT ilvA1 ald	SACOL1476	steT	-0.65913	0.63326	amino acid permease
Redox regulons	Rex	steT ilvA1 ald	SACOL1477	ilvA1	0.200109	1.14878	threonine dehydratase, catabolic
Redox regulons	Rex	steT ilvA1 ald	SACOL1478	ald1	-2.17164	0.221958	alanine dehydrogenase
Redox regulons	Rex	lctP2	SACOL2363	lctP2	1.13477	2.19584	L-lactate permease
Redox regulons	Rex	SACOL2364	SACOL2364	SACOL2364	-0.0155369	0.989288	conserved hypothetical protein
Redox regulons	Rex	narK	SACOL2386	SACOL2386	-2.12301	0.229567	nitrite extrusion protein
Redox regulons	Rex	SACOL2491	SACOL2491	SACOL2491	0.0279933	1.01959	conserved hypothetical protein
Redox regulons	Rex	ddh	SACOL2535	ddh	3.50378	11.3434	D-isomer specific 2-hydroxyacid dehydrogenase family protein
Redox regulons	SrrAB	SACOL0219 hmp	SACOL0219	SACOL0219	2.1592	4.46666	hypothetical protein
Redox regulons	SrrAB	SACOL0219 hmp	SACOL0220	hmp	1.87795	3.67551	flavohemoglobin protein
Redox regulons	SrrAB	srrB srrA	SACOL1535	srrA	-1.09101	0.469431	DNA-binding response regulator SrrA
Redox regulons	SrrAB	srrB srrA	SACOL1534	srrB	0.558419	1.47265	sensor histidine kinase SrrB
Redox regulons	SrrAB	qoxD qoxC qoxA qoxB	SACOL1069	qoxA	0.236558	1.17818	quinol oxidase, subunit I
Redox regulons	SrrAB	qoxD qoxC qoxA qoxB	SACOL1070	qoxB	-0.105469	0.929503	quinol oxidase, subunit II
Redox regulons	SrrAB	qoxD qoxC qoxA qoxB	SACOL1068	qoxC	0.565628	1.48003	quinol oxidase, subunit III
Redox regulons	SrrAB	qoxD qoxC qoxA qoxB	SACOL1067	qoxD	0.497159	1.41143	quinol oxidase, subunit IV
Redox regulons	SrrAB	cydA cydB	SACOL1094	cydA	1.05572	2.07876	cytochrome d ubiquinol oxidase, subunit I
Redox regulons	SrrAB	cydA cydB	SACOL1095	cydB	0.716166	1.64281	cytochrome d ubiquinol oxidase, subunit II
Redox regulons	SrrAB	scdA	SACOL0244	scdA	1.0966	2.1385	ScdA protein
Redox regulons	SrrAB	hemLBDCXA	SACOL1714	hemL	0.762107	1.69597	glutamate-1-semialdehyde-2,1-aminomutase
Redox regulons	SrrAB	hemLBDCXA	SACOL1715	hemB	0.255009	1.19334	delta-aminolevulinic acid dehydratase
Redox regulons	SrrAB	hemLBDCXA	SACOL1716	hemD	-0.345424	0.787076	uroporphyrinogen-III synthase
Redox regulons	SrrAB	hemLBDCXA	SACOL1717	hemC	-0.0192697	0.986732	porphobilinogen deaminase
Redox regulons	SrrAB	hemLBDCXA	SACOL1718	hemX	0.363112	1.2862	hemX protein
Redox regulons	SrrAB	hemLBDCXA	SACOL1719	hemA	0.539559	1.45353	glutamyl-tRNA reductase
Redox regulons	NreABC	nreA nreB nreC narI narJ narH narG	SACOL2389	nreA	-1.43206	0.370601	nitrate sensing TCS response regulator NreA
Redox regulons	NreABC	nreA nreB nreC narI narJ narH narG	SACOL2390	nreB	-0.866469	0.548488	nitrate sensing TCS histidine kinase NreB
Redox regulons	NreABC	nreA nreB nreC narI narJ narH narG	SACOL2391	nreC	-0.708703	0.61187	nitrate sensor NreC
Redox regulons	NreABC	nreA nreB nreC narI narJ narH narG	SACOL2392	narI	-1.22375	0.42817	respiratory nitrate reductase, gamma subunit
Redox regulons	NreABC	nreA nreB nreC narI narJ narH narG	SACOL2393	narJ	-1.28316	0.410893	respiratory nitrate reductase, delta subunit
Redox regulons	NreABC	nreA nreB nreC narI narJ narH narG	SACOL2394	narH	-0.246776	0.842778	respiratory nitrate reductase, beta subunit
Redox regulons	NreABC	nreA nreB nreC narI narJ narH narG	SACOL2395	narG	-0.418428	0.74824	respiratory nitrate reductase, alpha subunit
Redox regulons	NreABC	nirR nirB nirD nasF	SACOL2396	nasF	0.299811	1.23098	uroporphyrinogen III methylase, putative
Redox regulons	NreABC	nirR nirB nirD nasF	SACOL2397	nirD	0.431611	1.34874	nitrite reductase [NAD(P)H], small subunit
Redox regulons	NreABC	nirR nirB nirD nasF	SACOL2398	nirB	-0.704452	0.613675	nitrite reductase [NAD(P)H], large subunit
Redox regulons	NreABC	nirR nirB nirD nasF	SACOL2399	nirR	-4.41325	0.0469331	transcriptional regulator NirR
LMW thiols	BSH	SACOL0613 bshB folE2	SACOL0613	SACOL0613	-0.203491	0.868447	conserved hypothetical protein TIGR00294
LMW thiols	BSH	SACOL0613 bshB folE2	SACOL0614	bshB	0.111079	1.08004	bacillithiol biosynthesis deacetylase BshB2
LMW thiols	BSH	SACOL0613 bshB folE2	SACOL0615	folE2	0.344145	1.2694	conserved hypothetical protein
LMW thiols	BSH	brxC	SACOL0804	brxC	-0.671695	0.627769	bacillirededoxin (monothiol) BrxC
LMW thiols	BSH	bshC	SACOL1190	bshC	1.79763	3.47649	cysteine ligase BshC
LMW thiols	BSH	brxA cvfC SACOL1466 SACOL1467	SACOL1464	brxA	-0.634962	0.643958	bacilliredoxin BrxA
LMW thiols	BSH	brxA cvfC SACOL1466 SACOL1467	SACOL1465	cvfC	-1.05405	0.481616	conserved hypothetical protein
LMW thiols	BSH	brxA cvfC SACOL1466 SACOL1467	SACOL1466	SACOL1466	-1.00202	0.499299	conserved domain protein
LMW thiols	BSH	brxA cvfC SACOL1466 SACOL1467	SACOL1467	SACOL1467	-0.550884	0.682602	conserved hypothetical protein
LMW thiols	BSH	dinG birA papS bshA	SACOL1495	dinG	-0.950839	0.517331	DNA polymerase III, epsilon subunit/ATP-dependent helicase DinG
LMW thiols	BSH	dinG birA papS bshA	SACOL1496	birA	0.106075	1.0763	birA bifunctional protein
LMW thiols	BSH	dinG birA papS bshA	SACOL1497	papS	1.39585	2.63144	polyA polymerase
LMW thiols	BSH	dinG birA papS bshA	SACOL1498	bshA	2.29124	4.89476	N-acetyl-alpha-D-glucosaminyl L-malate synthase BshA
LMW thiols	BSH	ypdA	SACOL1520	ypdA	0.23675	1.17834	bacillithiol disulfide reductase YpdA
LMW thiols	BSH	SACOL1557 brxB	SACOL1557	SACOL1557	0.244911	1.18502	conserved hypothetical protein
LMW thiols	BSH	SACOL1557 brxB	SACOL1558	brxB	0.393661	1.31372	bacilliredoxin BrxB
LMW thiols	CymR	srpF	SACOL0157	srpF	-0.0512694	0.965087	conserved hypothetical protein
LMW thiols	CymR	oppF_2	SACOL0184	oppF_2	1.07963	2.11349	peptide ABC transporter, ATP-binding protein
LMW thiols	CymR	tcyP	SACOL0454	tcyP	0.810216	1.75347	sodium:dicarboxylate symporter family protein
LMW thiols	CymR	mccA mccB	SACOL0502	mccA	-0.0126634	0.991261	cysteine synthase/cystathionine beta-synthase family protein
LMW thiols	CymR	mccA mccB	SACOL0503	mccB	-0.260864	0.834588	trans-sulfuration enzyme family protein
LMW thiols	CymR	gmpA gmpB gmpC	SACOL0504	gmpA	0.549847	1.46393	methionine ABC transporter, ATP-binding protein
LMW thiols	CymR	gmpA gmpB gmpC	SACOL0505	gmpB	0.619874	1.53674	methionineABC transporter, permease protein
LMW thiols	CymR	gmpA gmpB gmpC	SACOL0506	gmpC	0.998041	1.99729	methionine ABC transporter, substrate-binding protein
LMW thiols	CymR	cysK	SACOL0557	cysK	2.22842	4.68621	cysteine synthase
LMW thiols	CymR	SACOL2033 yedE	SACOL2034	yedE	1.04781	2.06739	conserved hypothetical protein
LMW thiols	CymR	caiA	SACOL2278	caiA	2.00294	4.00817	acyl-CoA dehydrogenase-related protein
LMW thiols	CymR	tcyABC	SACOL2410	tcyA	0.590044	1.50529	amino acid ABC transporter, ATP-binding protein
LMW thiols	CymR	tcyABC	SACOL2411	tcyB	0.333233	1.25983	amino acid ABC transporter, permease protein
LMW thiols	CymR	tcyABC	SACOL2412	tcyC	-0.146565	0.903399	amino acid ABC transporter, amino acid-binding protein
LMW thiols	CymR	cysJ-cysG	SACOL2638	cysG	0.633928	1.55178	siroheme synthase, putative
LMW thiols	CymR	cysJ-cysG	SACOL2639	cysJ	0.388758	1.30927	sulfite reductase (NADPH) flavoprotein alpha-component
LMW thiols	T-box AT (Cys)	cysE cysS mrnC yacO SACOL0579	SACOL0575	cysE	4.97726	31.4996	serine acetyltransferase
LMW thiols	T-box AT (Cys)	cysE cysS mrnC yacO SACOL0579	SACOL0576	cysS	4.30828	19.8117	cysteinyl-tRNA synthetase
LMW thiols	T-box AT (Cys)	cysE cysS mrnC yacO SACOL0579	SACOL0577	mrnC	4.21407	18.5593	conserved hypothetical protein
LMW thiols	T-box AT (Cys)	cysE cysS mrnC yacO SACOL0579	SACOL0578	yacO	4.05435	16.6142	RNA methyltransferase, TrmH family
LMW thiols	T-box AT (Cys)	cysE cysS mrnC yacO SACOL0579	SACOL0579	SACOL0579	3.78656	13.7996	conserved hypothetical protein
Cell wall biosynthesis	GraRS	walRKHI	SACOL0019	walR	0.863211	1.81908	TCS DNA-binding response regulator WalR
Cell wall biosynthesis	GraRS	walRKHI	SACOL0020	walK	0.690543	1.61389	TCS sensory histidine kinase WalK
Cell wall biosynthesis	GraRS	walRKHI	SACOL0021	walH	0.67194	1.59321	WalKR TCS signal transduction WalH protein
Cell wall biosynthesis	GraRS	walRKHI	SACOL0022	walI	0.616219	1.53285	WalKR TCS signal transduction WalI protein
Cell wall biosynthesis	GraRS	SACOL0031 maoC	SACOL0031	SACOL0031	0.397181	1.31693	glycerophosphoryl diester phosphodiesterase, putative
Cell wall biosynthesis	GraRS	SACOL0031 maoC	SACOL0032	maoC	-2.6293	0.161623	MaoC domain protein
Cell wall biosynthesis	GraRS	SACOL0077	SACOL0077	SACOL0077	-1.60556	0.328607	hypothetical protein
Cell wall biosynthesis	GraRS	nptA	SACOL0088	nptA	-2.11085	0.231511	Na/Pi cotransporter family protein
Cell wall biosynthesis	GraRS	lctP	SACOL0093	lctP	-1.66177	0.31605	L-lactate permease
Cell wall biosynthesis	GraRS	deoC1 deoB	SACOL0123	deoC1	0.76339	1.69747	deoxyribose-phosphate aldolase
Cell wall biosynthesis	GraRS	deoC1 deoB	SACOL0124	deoB	0.584785	1.49982	phosphopentomutase
Cell wall biosynthesis	GraRS	phnE1 phnE2 phnC phnD	SACOL0125	phnE1	-2.76093	0.147529	phosphonate ABC transporter, permease protein
Cell wall biosynthesis	GraRS	phnE1 phnE2 phnC phnD	SACOL0126	phnE2	-1.56573	0.337807	phosphonate ABC transporter, permease protein
Cell wall biosynthesis	GraRS	phnE1 phnE2 phnC phnD	SACOL0127	phnC	-0.360695	0.778789	phosphonate ABC transporter, ATP-binding protein
Cell wall biosynthesis	GraRS	phnE1 phnE2 phnC phnD	SACOL0128	phnD	-1.51095	0.35088	phosphonate ABC transporter, phosphonate-binding protein
Cell wall biosynthesis	GraRS	SACOL0166	SACOL0166	SACOL0166	1.38525	2.61217	conserved hypothetical protein
Cell wall biosynthesis	GraRS	brnQ1	SACOL0171	brnQ1	-1.1095	0.463454	branched-chain amino acid transport system II carrier protein
Cell wall biosynthesis	GraRS	acpD	SACOL0190	acpD	5.02923	32.655	NAD(P)H dehydrogenase (quinone), putative
Cell wall biosynthesis	GraRS	malKEFD	SACOL0192	malK	-1.06526	0.477886	maltose ABC transporter, ATP-binding protein, putative
Cell wall biosynthesis	GraRS	malKEFD	SACOL0193	malE	0.0776347	1.05529	maltose ABC transporter, maltose-binding protein, putative
Cell wall biosynthesis	GraRS	malKEFD	SACOL0194	malF	0.303514	1.23415	maltose ABC transporter, permease protein
Cell wall biosynthesis	GraRS	malKEFD	SACOL0195	malD	0.517642	1.43161	maltose ABC transporter, permease protein
Cell wall biosynthesis	GraRS	glpQ1	SACOL0207	glpQ1	-0.954092	0.516166	conserved domain protein
Cell wall biosynthesis	GraRS	SCIN_2	SACOL0208	SCIN_2	-0.873848	0.545689	hypothetical protein
Cell wall biosynthesis	GraRS	SACOL0259	SACOL0259	SACOL0259	-0.407498	0.75393	hypothetical protein
Cell wall biosynthesis	GraRS	SACOL0264 SACOL0265 SACOL0266 SACOL0267	SACOL0264	SACOL0264	-1.58594	0.333108	ABC transporter, ATP-binding protein
Cell wall biosynthesis	GraRS	SACOL0264 SACOL0265 SACOL0266 SACOL0267	SACOL0265	SACOL0265	-2.49149	0.177822	hypothetical protein
Cell wall biosynthesis	GraRS	SACOL0264 SACOL0265 SACOL0266 SACOL0267	SACOL0266	SACOL0266	-2.47734	0.179575	hypothetical protein
Cell wall biosynthesis	GraRS	SACOL0264 SACOL0265 SACOL0266 SACOL0267	SACOL0267	SACOL0267	-0.57733	0.670203	hypothetical protein
Cell wall biosynthesis	GraRS	ssaA	SACOL0270	ssaA	-1.95714	0.257538	staphyloxanthin biosynthesis protein, putative
Cell wall biosynthesis	GraRS	esxA	SACOL0271	exsA	1.51039	2.84887	Typ-VII-SS 6 kDa early secretory antigenic target ESAT-6 (EsxA)
Cell wall biosynthesis	GraRS	esaA essA esaB essB yukA	SACOL0272	esaA	-0.503374	0.705455	Putative Typ-VII secretion accessory protein EsaA/YueB
Cell wall biosynthesis	GraRS	esaA essA esaB essB yukA	SACOL0273	essA	-0.175016	0.885757	Putative Typ-VII secretion system component protein EssA
Cell wall biosynthesis	GraRS	esaA essA esaB essB yukA	SACOL0274	esaB	-2.37226	0.193143	Putative Typ-VII secretion accessory protein EsaB
Cell wall biosynthesis	GraRS	esaA essA esaB essB yukA	SACOL0275	essB	-2.46298	0.181371	Putative Typ-VII secretion system component EssB/YukC
Cell wall biosynthesis	GraRS	esaA essA esaB essB yukA	SACOL0276	yukA	0.931828	1.90769	diarrheal toxin
Cell wall biosynthesis	GraRS	SACOL0277- SACOL0282	SACOL0281	SACOL0281	0.891651	1.8553	conserved hypothetical protein
Cell wall biosynthesis	GraRS	SACOL0283	SACOL0283	SACOL0283	-1.76632	0.293957	hypothetical protein
Cell wall biosynthesis	GraRS	SACOL0300	SACOL0300	SACOL0300	-0.0170461	0.988254	hypothetical protein
Cell wall biosynthesis	GraRS	SACOL0463	SACOL0463	SACOL0463	-0.481469	0.716248	hypothetical protein
Cell wall biosynthesis	GraRS	SACOL0466 SACOL0467	SACOL0466	SACOL0466	3.78198	13.7559	membrane protein, putative
Cell wall biosynthesis	GraRS	SACOL0466 SACOL0467	SACOL0467	SACOL0467	3.21758	9.30224	conserved hypothetical protein
Cell wall biosynthesis	GraRS	sle1	SACOL0507	sle1	-2.42362	0.186389	LysM domain protein
Cell wall biosynthesis	GraRS	SACOL0508	SACOL0508	SACOL0508	1.97671	3.93594	conserved hypothetical protein
Cell wall biosynthesis	GraRS	SACOL0511 SACOL0512	SACOL0511	SACOL0511	-0.577923	0.669927	conserved hypothetical protein
Cell wall biosynthesis	GraRS	SACOL0511 SACOL0512	SACOL0512	SACOL0512	0.021188	1.01479	conserved hypothetical protein
Cell wall biosynthesis	GraRS	ftsH	SACOL0555	ftsH	0.19447	1.1443	protease FtsH
Cell wall biosynthesis	GraRS	hslO	SACOL0556	hslO	2.45394	5.47909	redox-sensitive chaperonin, 33 kDa
Cell wall biosynthesis	GraRS	radA pilT	SACOL0572	radA	4.68957	25.8048	DNA repair protein RadA
Cell wall biosynthesis	GraRS	radA pilT	SACOL0573	pilT	3.9871	15.8576	PIN/TRAM domain protein
Cell wall biosynthesis	GraRS	dck dgk	SACOL0603	dck	-3.6992	0.076989	deoxynucleoside kinase family protein
Cell wall biosynthesis	GraRS	dck dgk	SACOL0604	dgk	-5.04386	0.0303142	deoxynucleoside kinase family protein
Cell wall biosynthesis	GraRS	SACOL0606 azo1	SACOL0606	SACOL0606	-2.24608	0.210796	hydrolase, haloacid dehalogenase-like family
Cell wall biosynthesis	GraRS	SACOL0606 azo1	SACOL0607	azo1	-2.22869	0.213352	NADPH-dependent flavin azoreductase
Cell wall biosynthesis	GraRS	sdrE	SACOL0610	sdrE	0.413559	1.33197	sdrE protein
Cell wall biosynthesis	GraRS	ywqN	SACOL0656	ywqN	-0.115187	0.923262	conserved hypothetical protein
Cell wall biosynthesis	GraRS	graXRS	SACOL0715	graX	0.928492	1.90329	GraRS TCS accessory protein
Cell wall biosynthesis	GraRS	graXRS	SACOL0716	graR	0.979529	1.97182	DNA-binding response regulator GraR
Cell wall biosynthesis	GraRS	graXRS	SACOL0717	graS	0.739541	1.66964	sensor histidine kinase GraS
Cell wall biosynthesis	GraRS	rbf sarX	SACOL0726	sarX	-2.76872	0.146734	staphylococcal accessory protein X
Cell wall biosynthesis	GraRS	mgrA	SACOL0746	mgrA	-1.43313	0.370328	MarR family virulence regulator MgrA
Cell wall biosynthesis	GraRS	SACOL0755	SACOL0755	SACOL0755	-2.66886	0.157251	conserved hypothetical protein
Cell wall biosynthesis	GraRS	opuBA opuBB	SACOL0781	opuBA	1.81504	3.5187	osmoprotectant ABC transporter, ATP-binding protein, putative
Cell wall biosynthesis	GraRS	opuBA opuBB	SACOL0783	opuBB	1.81503	3.51868	osmoprotectant ABC transporter, permease protein
Cell wall biosynthesis	GraRS	secA	SACOL0816	secA	1.29347	2.45118	preprotein translocase, SecA subunit
Cell wall biosynthesis	GraRS	hprK lgt maa SACOL0828	SACOL0825	hprK	-0.137024	0.909393	HPr kinase/phosphatase
Cell wall biosynthesis	GraRS	hprK lgt maa SACOL0828	SACOL0826	lgt	-0.731651	0.602214	prolipoprotein diacylglyceryl transferase
Cell wall biosynthesis	GraRS	hprK lgt maa SACOL0828	SACOL0827	maa	-0.403129	0.756216	acetyltransferase, putative
Cell wall biosynthesis	GraRS	hprK lgt maa SACOL0828	SACOL0828	SACOL0828	-0.155413	0.897875	TPR domain protein
Cell wall biosynthesis	GraRS	SACOL0849 SACOL0850	SACOL0849	SACOL0849	-0.815506	0.568209	hypothetical protein
Cell wall biosynthesis	GraRS	SACOL0849 SACOL0850	SACOL0850	SACOL0850	-0.235079	0.849639	hypothetical protein
Cell wall biosynthesis	GraRS	SACOL0851	SACOL0851	SACOL0851	-0.52551	0.694714	hypothetical protein
Cell wall biosynthesis	GraRS	nhaC SACOL0947	SACOL0946	nhaC	-0.832724	0.561468	Na+/H+ antiporter family protein
Cell wall biosynthesis	GraRS	nhaC SACOL0947	SACOL0947	SACOL0947	-0.276393	0.825653	ComA2 family protein
Cell wall biosynthesis	GraRS	mhpD	SACOL0973	mhpD	0.685914	1.60872	fumarylacetoacetate hydrolase family protein
Cell wall biosynthesis	GraRS	cdr yitU	SACOL0975	cdr	1.13692	2.19911	coenzyme A disulfide reductase
Cell wall biosynthesis	GraRS	cdr yitU	SACOL0976	yitU	2.22359	4.67053	hydrolase, haloacid dehalogenase-like family
Cell wall biosynthesis	GraRS	yitW	SACOL0977	yitW	1.8925	3.71279	conserved hypothetical protein
Cell wall biosynthesis	GraRS	opp-4A opp-4D opp-4F opp-4B opp-4C	SACOL0996	opp-4A	2.63098	6.19446	oligopeptide ABC transporter, oligopeptide-binding protein
Cell wall biosynthesis	GraRS	opp-4A opp-4D opp-4F opp-4B opp-4C	SACOL0997	opp-4D	2.60644	6.08999	oligopeptide ABC transporter, ATP-binding protein
Cell wall biosynthesis	GraRS	opp-4A opp-4D opp-4F opp-4B opp-4C	SACOL0998	opp-4F	0.735389	1.66485	oligopeptide ABC transporter, ATP-binding protein
Cell wall biosynthesis	GraRS	opp-4A opp-4D opp-4F opp-4B opp-4C	SACOL0999	opp-4B	0.32408	1.25187	oligopeptide ABC transporter, permease protein
Cell wall biosynthesis	GraRS	opp-4A opp-4D opp-4F opp-4B opp-4C	SACOL1000	opp-4C	-0.315147	0.803769	oligopeptide ABC transporter, permease protein
Cell wall biosynthesis	GraRS	spxA	SACOL1002	spxA	0.84672	1.79841	arsenate reductase
Cell wall biosynthesis	GraRS	SACOL1004 pepF	SACOL1004	SACOL1004	4.73051	26.5476	competence protein, putative
Cell wall biosynthesis	GraRS	SACOL1004 pepF	SACOL1005	pepF	-1.30203	0.405556	oligoendopeptidase F
Cell wall biosynthesis	GraRS	yjbM hbo	SACOL1006	yjbM	1.44502	2.72267	conserved hypothetical protein
Cell wall biosynthesis	GraRS	yjbM hbo	SACOL1007	hbo	1.31633	2.49031	protozoan/cyanobacterial globin family protein
Cell wall biosynthesis	GraRS	murI rdgB SACOL1163	SACOL1161	murI	0.508828	1.42289	glutamate racemase
Cell wall biosynthesis	GraRS	murI rdgB SACOL1163	SACOL1162	rdgB	0.450654	1.36666	HAM1 protein
Cell wall biosynthesis	GraRS	murI rdgB SACOL1163	SACOL1163	SACOL1163	0.063908	1.04529	conserved hypothetical protein TIGR00040
Cell wall biosynthesis	GraRS	SACOL1225	SACOL1225	SACOL1225	-1.17523	0.442814	hypothetical protein
Cell wall biosynthesis	GraRS	xerC hslV hslU codY	SACOL1269	xerC	0.388094	1.30866	tyrosine recombinase XerC
Cell wall biosynthesis	GraRS	xerC hslV hslU codY	SACOL1270	hslV	0.473291	1.38827	heat shock protein HslVU, ATPase subunit HslV
Cell wall biosynthesis	GraRS	xerC hslV hslU codY	SACOL1271	hslU	0.906189	1.87409	heat shock protein HslVU, ATPase subunit HslU
Cell wall biosynthesis	GraRS	xerC hslV hslU codY	SACOL1272	codY	0.779706	1.71678	transcriptional regulator CodY
Cell wall biosynthesis	GraRS	rseP proS	SACOL1281	rseP	-0.109058	0.927194	membrane-associated zinc metalloprotease, putative
Cell wall biosynthesis	GraRS	rseP proS	SACOL1282	proS	0.0478175	1.0337	prolyl-tRNA synthetase
Cell wall biosynthesis	GraRS	cinA	SACOL1303	cinA	0.681046	1.6033	competence/damage-inducible protein CinA
Cell wall biosynthesis	GraRS	hexAB glpP	SACOL1315	hexA	-1.47764	0.359077	DNA mismatch repair protein HexA
Cell wall biosynthesis	GraRS	hexAB glpP	SACOL1316	hexB	-2.53966	0.171983	DNA mismatch repair protein HexB
Cell wall biosynthesis	GraRS	hexAB glpP	SACOL1317	glpP	-2.23426	0.21253	glycerol uptake operon antiterminator regulatory protein
Cell wall biosynthesis	GraRS	glpF	SACOL1319	glpF	-1.00049	0.49983	glycerol uptake facilitator protein
Cell wall biosynthesis	GraRS	SACOL1333	SACOL1333	SACOL1333	-1.16978	0.44449	hypothetical protein
Cell wall biosynthesis	GraRS	femAB	SACOL1410	femA	-0.460379	0.726795	femA protein
Cell wall biosynthesis	GraRS	femAB	SACOL1411	femB	0.217561	1.16277	femB protein
Cell wall biosynthesis	GraRS	opp-2FDCB	SACOL1414	opp-2F	0.340836	1.26649	peptide ABC transporter, ATP-binding protein
Cell wall biosynthesis	GraRS	opp-2FDCB	SACOL1415	opp-2D	0.310646	1.24026	peptide ABC transporter, ATP-binding protein
Cell wall biosynthesis	GraRS	opp-2FDCB	SACOL1416	opp-2C	0.801944	1.74345	peptide ABC transporter, permease protein, putative
Cell wall biosynthesis	GraRS	opp-2FDCB	SACOL1417	opp-2B	1.16607	2.244	peptide ABC transporter, permease protein
Cell wall biosynthesis	GraRS	xpaC telA	SACOL1440	xpaC	3.08395	8.47933	xpaC protein, putative
Cell wall biosynthesis	GraRS	xpaC telA	SACOL1441	telA	2.91159	7.52447	tellurite resistance protein, putative
Cell wall biosynthesis	GraRS	SACOL1456 crr SACOL1459 fakB2 folA	SACOL1456	SACOL1456	0.730455	1.65916	conserved hypothetical protein
Cell wall biosynthesis	GraRS	SACOL1456 crr SACOL1459 fakB2 folA	SACOL1457	crr	0.742151	1.67267	PTS system, IIA component
Cell wall biosynthesis	GraRS	gpsB SACOL1485 SACOL1486	SACOL1484	gspB	-0.393331	0.761369	conserved hypothetical protein
Cell wall biosynthesis	GraRS	gpsB SACOL1485 SACOL1486	SACOL1485	SACOL1485	0.435347	1.35224	conserved hypothetical protein
Cell wall biosynthesis	GraRS	gpsB SACOL1485 SACOL1486	SACOL1486	SACOL1486	0.857273	1.81161	conserved hypothetical protein
Cell wall biosynthesis	GraRS	zwf	SACOL1549	zwf	0.588949	1.50415	glucose-6-phosphate 1-dehydrogenase
Cell wall biosynthesis	GraRS	bfmBB bfmAB bfmAA lpdA	SACOL1560	bfmBB	0.236068	1.17778	2-oxoisovalerate dehydrogenase, E2 component, dihydrolipoamide acetyltransferase
Cell wall biosynthesis	GraRS	bfmBB bfmAB bfmAA lpdA	SACOL1561	bfmAB	-0.0222521	0.984694	2-oxoisovalerate dehydrogenase, E1 component, beta subunit
Cell wall biosynthesis	GraRS	bfmBB bfmAB bfmAA lpdA	SACOL1562	bfmAA	-0.0954782	0.935962	2-oxoisovalerate dehydrogenase, E1 component, alpha subunit
Cell wall biosynthesis	GraRS	bfmBB bfmAB bfmAA lpdA	SACOL1563	lpdA	-0.357266	0.780643	2-oxoisovalerate dehydrogenase, E3 component, lipoamide dehydrogenase
Cell wall biosynthesis	GraRS	gcvPB gcvPA gcvT	SACOL1593	gcvPB	-0.525774	0.694586	glycine cleavage system P protein, subunit 2
Cell wall biosynthesis	GraRS	gcvPB gcvPA gcvT	SACOL1594	gcvPA	-0.459188	0.727396	glycine cleavage system P protein, subunit 1
Cell wall biosynthesis	GraRS	gcvPB gcvPA gcvT	SACOL1595	gcvT	-0.470086	0.721921	glycine cleavage system T protein
Cell wall biosynthesis	GraRS	mtaB rsmE prmA dnaJ dnaK grpE hrcA	SACOL1633	mtaB	2.47675	5.56641	conserved hypothetical protein
Cell wall biosynthesis	GraRS	mtaB rsmE prmA dnaJ dnaK grpE hrcA	SACOL1634	rsmE	3.82697	14.1917	conserved hypothetical protein TIGR00046
Cell wall biosynthesis	GraRS	mtaB rsmE prmA dnaJ dnaK grpE hrcA	SACOL1635	prmA	4.51788	22.9095	ribosomal protein L11 methyltransferase
Cell wall biosynthesis	GraRS	coaE fpg polA	SACOL1735	coaE	1.49616	2.82091	dephospho-CoA kinase
Cell wall biosynthesis	GraRS	coaE fpg polA	SACOL1736	fpg	1.72722	3.31088	formamidopyrimidine-DNA glycosylase
Cell wall biosynthesis	GraRS	coaE fpg polA	SACOL1737	polA	2.32286	5.00322	DNA polymerase I
Cell wall biosynthesis	GraRS	aapA	SACOL1743	aapA	-3.04614	0.121066	amino acid permease
Cell wall biosynthesis	GraRS	fhs	SACOL1782	fhs	0.00928871	1.00646	formate--tetrahydrofolate ligase
Cell wall biosynthesis	GraRS	traP	SACOL1891	traP	0.803911	1.74583	RNAIII-activating protein TRAP
Cell wall biosynthesis	GraRS	SACOL1902 SACOL1903	SACOL1902	SACOL1902	0.240006	1.181	conserved hypothetical protein
Cell wall biosynthesis	GraRS	SACOL1902 SACOL1903	SACOL1903	SACOL1903	0.530587	1.44452	conserved hypothetical protein
Cell wall biosynthesis	GraRS	tagG tagH SACOL1930 recX	SACOL1928	tagG	-2.20297	0.217191	conserved hypothetical protein
Cell wall biosynthesis	GraRS	tagG tagH SACOL1930 recX	SACOL1929	tagH	-1.31026	0.403248	ABC transporter, ATP-binding protein, putative
Cell wall biosynthesis	GraRS	tagG tagH SACOL1930 recX	SACOL1930	SACOL1930	-0.333881	0.793399	conserved hypothetical protein
Cell wall biosynthesis	GraRS	tagG tagH SACOL1930 recX	SACOL1931	recX	0.276761	1.21147	FAD-binding RecX family protein
Cell wall biosynthesis	GraRS	atpCDGAHFEBI mnaA upp glyA ywlG	SACOL2094	atpC	-3.13593	0.113761	ATP synthase F1, epsilon subunit
Cell wall biosynthesis	GraRS	atpCDGAHFEBI mnaA upp glyA ywlG	SACOL2095	atpD	-2.73368	0.150342	ATP synthase F1, beta subunit
Cell wall biosynthesis	GraRS	atpCDGAHFEBI mnaA upp glyA ywlG	SACOL2096	atpG	-2.70042	0.153848	ATP synthase F1, gamma subunit
Cell wall biosynthesis	GraRS	atpCDGAHFEBI mnaA upp glyA ywlG	SACOL2097	atpA	-2.94329	0.130011	ATP synthase F1, alpha subunit
Cell wall biosynthesis	GraRS	atpCDGAHFEBI mnaA upp glyA ywlG	SACOL2098	atpH	-2.12616	0.229067	ATP synthase F1, delta subunit
Cell wall biosynthesis	GraRS	atpCDGAHFEBI mnaA upp glyA ywlG	SACOL2099	atpF	-1.66462	0.315427	ATP synthase F0, B subunit
Cell wall biosynthesis	GraRS	atpCDGAHFEBI mnaA upp glyA ywlG	SACOL2100	atpE	-0.68169	0.623435	ATP synthase F0, C subunit
Cell wall biosynthesis	GraRS	atpCDGAHFEBI mnaA upp glyA ywlG	SACOL2101	atpB	-0.556515	0.679942	ATP synthase F0, A subunit
Cell wall biosynthesis	GraRS	atpCDGAHFEBI mnaA upp glyA ywlG	SACOL2102	atpI	-0.710305	0.611191	conserved hypothetical protein
Cell wall biosynthesis	GraRS	atpCDGAHFEBI mnaA upp glyA ywlG	SACOL2103	mnaA	0.682412	1.60482	UDP-N-acetylglucosamine 2-epimerase
Cell wall biosynthesis	GraRS	atpCDGAHFEBI mnaA upp glyA ywlG	SACOL2104	upp	0.618661	1.53545	uracil phosphoribosyltransferase
Cell wall biosynthesis	GraRS	atpCDGAHFEBI mnaA upp glyA ywlG	SACOL2105	glyA	0.359753	1.28321	serine hydroxymethyltransferase
Cell wall biosynthesis	GraRS	atpCDGAHFEBI mnaA upp glyA ywlG	SACOL2106	ywlG	0.410925	1.32954	conserved hypothetical protein TIGR01440
Cell wall biosynthesis	GraRS	pdp	SACOL2128	pdp	2.03858	4.10842	pyrimidine-nucleoside phosphorylase
Cell wall biosynthesis	GraRS	deoC2	SACOL2129	deoC2	1.40074	2.64037	deoxyribose-phosphate aldolase
Cell wall biosynthesis	GraRS	mtlF mtlR mtlA mtlD	SACOL2146	mtlF	0.11753	1.08488	PTS system, mannitol-specific IIBC components
Cell wall biosynthesis	GraRS	mtlF mtlR mtlA mtlD	SACOL2147	mtlR	-1.2653	0.416011	transcriptional antiterminator, BglG family/DNA-binding protein
Cell wall biosynthesis	GraRS	mtlF mtlR mtlA mtlD	SACOL2148	mtlA	-2.27955	0.205962	PTS system, mannitol-specific IIA component
Cell wall biosynthesis	GraRS	mtlF mtlR mtlA mtlD	SACOL2149	mtlD	-2.9579	0.128701	mannitol-1-phosphate 5-dehydrogenase
Cell wall biosynthesis	GraRS	akr5F	SACOL2192	akr5F	1.50624	2.84068	oxidoreductase, aldo/keto reductase family
Cell wall biosynthesis	GraRS	SACOL2196	SACOL2196	SACOL2196	0.450611	1.36662	conserved hypothetical protein
Cell wall biosynthesis	GraRS	pbuG	SACOL2242	pbuG	-0.985507	0.505048	xanthine/uracil permease family protein
Cell wall biosynthesis	GraRS	SACOL2252 femX	SACOL2252	SACOL2252	0.273136	1.20843	AcrB/AcrD/AcrF family protein
Cell wall biosynthesis	GraRS	SACOL2252 femX	SACOL2253	femX	0.152262	1.11131	femX protein
Cell wall biosynthesis	GraRS	SACOL2343 SACOL2344	SACOL2343	SACOL2343	0.330247	1.25723	conserved hypothetical protein
Cell wall biosynthesis	GraRS	SACOL2343 SACOL2344	SACOL2344	SACOL2344	0.438346	1.35505	hypothetical protein
Cell wall biosynthesis	GraRS	hssRS lytT SACOL2361	SACOL2358	hssR	-0.196418	0.872715	DNA-binding response regulator
Cell wall biosynthesis	GraRS	hssRS lytT SACOL2361	SACOL2359	hssS	-0.225701	0.85518	sensor histidine kinase
Cell wall biosynthesis	GraRS	hssRS lytT SACOL2361	SACOL2360	lytT	-3.39208	0.0952537	response regulator-related protein
Cell wall biosynthesis	GraRS	hssRS lytT SACOL2361	SACOL2361	SACOL2361	-1.87032	0.273513	hypothetical protein
Cell wall biosynthesis	GraRS	yhfP	SACOL2367	yhfP	-0.277414	0.825069	alcohol dehydrogenase, zinc-containing
Cell wall biosynthesis	GraRS	sarZ	SACOL2384	sarZ	-0.258919	0.835714	staphylococcal accessory protein Z
Cell wall biosynthesis	GraRS	SACOL2406 dsbA SACOL2408	SACOL2406	SACOL2406	1.77	3.41054	hypothetical protein
Cell wall biosynthesis	GraRS	SACOL2406 dsbA SACOL2408	SACOL2407	dsbA	0.401895	1.32124	thiol-disulfide reductase/oxidase DsbA
Cell wall biosynthesis	GraRS	SACOL2406 dsbA SACOL2408	SACOL2408	SACOL2408	0.120471	1.08709	lipoprotein, putative
Cell wall biosynthesis	GraRS	SACOL2430 msbA3	SACOL2430	SACOL2430	-1.52064	0.348531	ABC transporter, ATP-binding/permease protein
Cell wall biosynthesis	GraRS	SACOL2430 msbA3	SACOL2431	msbA3	-1.3244	0.399315	ABC transporter, ATP-binding/permease protein
Cell wall biosynthesis	GraRS	opuCD opuCC opuCB opuCA	SACOL2450	opuCD	2.14766	4.43109	glycine/betaine ABC transporter, permease protein
Cell wall biosynthesis	GraRS	opuCD opuCC opuCB opuCA	SACOL2451	opuCC	2.17118	4.50392	glycine/betaine ABC transporter, amino acid-binding protein
Cell wall biosynthesis	GraRS	opuCD opuCC opuCB opuCA	SACOL2452	opuCB	2.03576	4.10039	glycine/betaine ABC transporter, permease protein
Cell wall biosynthesis	GraRS	opuCD opuCC opuCB opuCA	SACOL2453	opuCA	1.76909	3.40839	glycine/betaine ABC transporter, ATP-binding protein
Cell wall biosynthesis	GraRS	SACOL2477 fmrO dapF	SACOL2477	SACOL2477	1.30708	2.4744	conserved hypothetical protein
Cell wall biosynthesis	GraRS	SACOL2477 fmrO dapF	SACOL2478	fmrO	2.54773	5.84712	conserved hypothetical protein
Cell wall biosynthesis	GraRS	SACOL2477 fmrO dapF	SACOL2479	dapF	2.67079	6.36777	conserved hypothetical protein
Cell wall biosynthesis	GraRS	gntPKR SACOL2517	SACOL2514	gntP	-0.288064	0.819	gluconate transporter, permease protein
Cell wall biosynthesis	GraRS	gntPKR SACOL2517	SACOL2515	gntK	-1.67179	0.313864	gluconokinase
Cell wall biosynthesis	GraRS	gntPKR SACOL2517	SACOL2516	gntR	-0.519803	0.697467	gluconate operon transcriptional repressor
Cell wall biosynthesis	GraRS	gntPKR SACOL2517	SACOL2517	SACOL2517	-0.0460583	0.968579	transcriptional regulator, MerR family
Cell wall biosynthesis	GraRS	relP	SACOL2518	relP	-1.03269	0.488797	small ppGpp synthetase
Cell wall biosynthesis	GraRS	SACOL2522	SACOL2522	SACOL2522	-1.23592	0.424571	DedA family protein
Cell wall biosynthesis	GraRS	fbp	SACOL2527	fbp	-1.12936	0.457117	fructose-1,6-bisphosphatase, putative
Cell wall biosynthesis	GraRS	trxA_6 SACOL2551	SACOL2550	trxA_6	3.4911	11.2441	thioredoxin, putative
Cell wall biosynthesis	GraRS	trxA_6 SACOL2551	SACOL2551	SACOL2551	3.54232	11.6505	conserved hypothetical protein TIGR00051
Cell wall biosynthesis	GraRS	amiD2	SACOL2557	amiD2	-3.23084	0.106517	conserved domain protein
Cell wall biosynthesis	GraRS	mmpL	SACOL2566	mmpL	0.96786	1.95594	MmpL efflux pump, putative
Cell wall biosynthesis	GraRS	SACOL2582	SACOL2582	SACOL2582	-2.59037	0.166043	membrane protein, putative
Cell wall biosynthesis	GraRS	nsaS nsaR SACOL2647	SACOL2645	nsaS	-0.431487	0.741497	TCS sensor histidine kinase NsaS
Cell wall biosynthesis	GraRS	nsaS nsaR SACOL2647	SACOL2646	nsaR	-0.374728	0.771251	TCS DNA-binding response regulator NsaR
Cell wall biosynthesis	GraRS	nsaS nsaR SACOL2647	SACOL2647	SACOL2647	-0.175518	0.88545	hypothetical protein
Cell wall biosynthesis	GraRS	icaADBC	SACOL2689	icaA	-0.867252	0.54819	intercellular adhesion protein A
Cell wall biosynthesis	GraRS	icaADBC	SACOL2690	icaD	-1.95686	0.257589	intercellular adhesion protein D
Cell wall biosynthesis	GraRS	icaADBC	SACOL2691	icaB	-2.5669	0.168766	intercellular adhesion protein B
Cell wall biosynthesis	GraRS	icaADBC	SACOL2692	icaC	-0.811016	0.56998	intercellular adhesion protein C
Cell wall biosynthesis	GraRS	SACOL2706	SACOL2706	SACOL2706	-2.00886	0.24847	hypothetical protein
Cell wall biosynthesis	GraRS	mtsA mtsB mtsC SACOL2710	SACOL2707	mtsA	-1.05279	0.482034	cobalt transport family protein
Cell wall biosynthesis	GraRS	mtsA mtsB mtsC SACOL2710	SACOL2708	mtsB	-0.79652	0.575736	ABC transporter, ATP-binding protein
Cell wall biosynthesis	GraRS	mtsA mtsB mtsC SACOL2710	SACOL2709	mtsC	-1.03203	0.48902	conserved hypothetical protein
Cell wall biosynthesis	GraRS	mtsA mtsB mtsC SACOL2710	SACOL2710	SACOL2710	-0.568815	0.67417	conserved hypothetical protein
Stress and Starvation	SigB	SACOL0037 SACOL0038 SACOL0039 SACOL0040	SACOL0037	SACOL0037	0.0220669	1.01541	conserved hypothetical protein
Stress and Starvation	SigB	SACOL0037 SACOL0038 SACOL0039 SACOL0040	SACOL0038	SACOL0038	-0.640192	0.641628	conserved hypothetical protein
Stress and Starvation	SigB	SACOL0037 SACOL0038 SACOL0039 SACOL0040	SACOL0039	SACOL0039	-1.49241	0.355418	hypothetical protein
Stress and Starvation	SigB	SACOL0037 SACOL0038 SACOL0039 SACOL0040	SACOL0040	SACOL0040	0.496642	1.41093	conserved hypothetical protein
Stress and Starvation	SigB	SACOL0085 norC	SACOL0085	SACOL0085	-0.689254	0.620175	peptidase, M20/M25/M40 family
Stress and Starvation	SigB	SACOL0085 norC	SACOL0086	norC	-0.180753	0.882243	drug transporter, putative
Stress and Starvation	SigB	SACOL0089	SACOL0089	SACOL0089	-0.648502	0.637942	myosin-cross-reactive antigen
Stress and Starvation	SigB	SACOL0092	SACOL0092	SACOL0092	-4.30168	0.0507066	conserved hypothetical protein
Stress and Starvation	SigB	sarS	SACOL0096	sarS	-0.0204808	0.985904	staphylococcal accessory regulator S
Stress and Starvation	SigB	sodA1	SACOL0118	sodA1	1.3529	2.55425	superoxide dismutase
Stress and Starvation	SigB	cap5ABCDEFGHIJKLMNOP	SACOL0136	cap5A	-1.82146	0.282935	capsular polysaccharide biosynthesis protein Cap5A
Stress and Starvation	SigB	cap5ABCDEFGHIJKLMNOP	SACOL0137	cap5B	-0.413545	0.750777	capsular polysaccharide biosynthesis protein Cap5B
Stress and Starvation	SigB	cap5ABCDEFGHIJKLMNOP	SACOL0138	cap5C	0.133537	1.09698	capsular polysaccharide biosynthesis protein Cap5C
Stress and Starvation	SigB	cap5ABCDEFGHIJKLMNOP	SACOL0139	cap5D	0.891163	1.85467	capsular polysaccharide biosynthesis protein Cap5D
Stress and Starvation	SigB	cap5ABCDEFGHIJKLMNOP	SACOL0140	cap5E	1.01469	2.02048	capsular polysaccharide biosynthesis protein Cap5E
Stress and Starvation	SigB	cap5ABCDEFGHIJKLMNOP	SACOL0141	cap5F	1.20384	2.30353	capsular polysaccharide biosynthesis protein Cap5F
Stress and Starvation	SigB	cap5ABCDEFGHIJKLMNOP	SACOL0142	cap5G	0.980423	1.97304	UDP-N-acetylglucosamine 2-epimerase Cap5G
Stress and Starvation	SigB	cap5ABCDEFGHIJKLMNOP	SACOL0143	cap5H	0.537474	1.45143	capsular polysaccharide biosynthesis protein Cap5H
Stress and Starvation	SigB	cap5ABCDEFGHIJKLMNOP	SACOL0144	cap5I	0.192878	1.14304	capsular polysaccharide biosynthesis protein Cap5I
Stress and Starvation	SigB	cap5ABCDEFGHIJKLMNOP	SACOL0145	cap5J	0.0499534	1.03523	capsular polysaccharide biosynthesis protein Cap5J
Stress and Starvation	SigB	cap5ABCDEFGHIJKLMNOP	SACOL0146	cap5K	0.0489945	1.03454	capsular polysaccharide biosynthesis protein Cap5K
Stress and Starvation	SigB	cap5ABCDEFGHIJKLMNOP	SACOL0147	cap5L	0.179773	1.13271	capsular polysaccharide biosynthesis protein Cap5L
Stress and Starvation	SigB	cap5ABCDEFGHIJKLMNOP	SACOL0148	cap5M	-0.027781	0.980928	capsular polysaccharide biosynthesis galactosyltransferase Cap5M
Stress and Starvation	SigB	cap5ABCDEFGHIJKLMNOP	SACOL0149	cap5N	0.126542	1.09167	capsular polysaccharide biosynthesis protein Cap5N
Stress and Starvation	SigB	cap5ABCDEFGHIJKLMNOP	SACOL0150	cap5O	-0.215152	0.861455	capsular polysaccharide biosynthesis protein Cap5O
Stress and Starvation	SigB	cap5ABCDEFGHIJKLMNOP	SACOL0151	cap5P	-0.893939	0.538143	UDP-N-acetylglucosamine 2-epimerase Cap5P
Stress and Starvation	SigB	SACOL0155	SACOL0155	SACOL0155	-1.6112	0.327326	cation efflux family protein
Stress and Starvation	SigB	SACOL0156	SACOL0156	SACOL0156	-4.80654	0.0357345	hypothetical protein
Stress and Starvation	SigB	rbsR	SACOL0257	rbsR	-2.01487	0.247436	ribose operon repressor, putative
Stress and Starvation	SigB	SACOL0305 SACOL0306	SACOL0305	SACOL0305	-0.585994	0.66619	ABC transporter, permease protein
Stress and Starvation	SigB	SACOL0305 SACOL0306	SACOL0306	SACOL0306	0.569179	1.48368	ABC transporter, ATP-binding protein
Stress and Starvation	SigB	SACOL0399	SACOL0399	SACOL0399	-0.880957	0.543007	oxidoreductase, putative
Stress and Starvation	SigB	SACOL0444	SACOL0444	SACOL0444	-0.893028	0.538483	conserved hypothetical protein
Stress and Starvation	SigB	SACOL0446	SACOL0446	SACOL0446	-0.991079	0.503101	conserved hypothetical protein
Stress and Starvation	SigB	SACOL0455 SACOL0456 yflT	SACOL0455	SACOL0455	0.683323	1.60583	conserved hypothetical protein
Stress and Starvation	SigB	SACOL0455 SACOL0456 yflT	SACOL0456	SACOL0456	2.52996	5.77556	conserved hypothetical protein
Stress and Starvation	SigB	SACOL0455 SACOL0456 yflT	SACOL0457	yflT	0.295576	1.22738	conserved hypothetical protein
Stress and Starvation	SigB	hchA	SACOL0597	hchA	0.711586	1.6376	conserved hypothetical protein
Stress and Starvation	SigB	nagB hxlAB	SACOL0616	nagB	0.694637	1.61848	glucosamine-6-phosphate isomerase
Stress and Starvation	SigB	nagB hxlAB	SACOL0617	hxlA	-0.429703	0.742415	hexulose-6-phosphate synthase, putative
Stress and Starvation	SigB	nagB hxlAB	SACOL0618	hxlB	0.0261187	1.01827	SIS domain protein
Stress and Starvation	SigB	SACOL0630	SACOL0630	SACOL0630	-5.72129	0.0189549	amino acid permease
Stress and Starvation	SigB	mvaK1 mvaD mvaK2	SACOL0636	mvaK1	-1.28902	0.40923	mevalonate kinase
Stress and Starvation	SigB	mvaK1 mvaD mvaK2	SACOL0637	mvaD	-1.36161	0.389148	mevalonate diphosphate decarboxylase
Stress and Starvation	SigB	mvaK1 mvaD mvaK2	SACOL0638	mvaK2	-1.58574	0.333153	phosphomevalonate kinase
Stress and Starvation	SigB	SACOL0671	SACOL0671	SACOL0671	0.149099	1.10888	hydrolase, alpha/beta hydrolase fold family
Stress and Starvation	SigB	SACOL0736 SACOL0737 SACOL0738	SACOL0736	SACOL0736	-0.354361	0.782216	acetyltransferase, GNAT family
Stress and Starvation	SigB	SACOL0736 SACOL0737 SACOL0738	SACOL0737	SACOL0737	-0.5327	0.69126	conserved hypothetical protein
Stress and Starvation	SigB	SACOL0736 SACOL0737 SACOL0738	SACOL0738	SACOL0738	-1.62085	0.325144	conserved hypothetical protein
Stress and Starvation	SigB	rimL	SACOL0739	rimL	-0.308656	0.807394	acetyltransferase, GNAT family
Stress and Starvation	SigB	yvdD SACOL0741 SACOL0742	SACOL0740	yvdD	-0.516824	0.698909	decarboxylase family protein
Stress and Starvation	SigB	yvdD SACOL0741 SACOL0742	SACOL0741	SACOL0741	-0.254682	0.838172	conserved hypothetical protein
Stress and Starvation	SigB	yvdD SACOL0741 SACOL0742	SACOL0742	SACOL0742	-1.18147	0.440903	conserved hypothetical protein
Stress and Starvation	SigB	yvgN	SACOL0763	yvgN	-2.05047	0.241405	oxidoreductase, aldo/keto reductase family
Stress and Starvation	SigB	csbB	SACOL0764	csbB	-1.16315	0.446538	glycosyl transferase, group 2 family protein
Stress and Starvation	SigB	queEDC	SACOL0770	queE	-1.38731	0.382277	radical activating enzyme family protein
Stress and Starvation	SigB	queEDC	SACOL0771	queD	-1.24221	0.422726	6-pyruvoyl tetrahydrobiopterin synthase, putative
Stress and Starvation	SigB	queEDC	SACOL0772	queC	-1.32342	0.399587	exsB protein
Stress and Starvation	SigB	bmrU	SACOL0787	bmrU	-1.58875	0.332458	conserved hypothetical protein TIGR00147
Stress and Starvation	SigB	SACOL0830 SACOL0831 whiA	SACOL0830	SACOL0830	2.57696	5.96682	conserved hypothetical protein
Stress and Starvation	SigB	SACOL0830 SACOL0831 whiA	SACOL0831	SACOL0831	2.24356	4.73563	conserved hypothetical protein
Stress and Starvation	SigB	SACOL0830 SACOL0831 whiA	SACOL0832	whiA	2.24539	4.74166	conserved hypothetical protein
Stress and Starvation	SigB	SACOL0834	SACOL0834	SACOL0834	-0.177253	0.884385	conserved hypothetical protein TIGR01777
Stress and Starvation	SigB	SACOL0835	SACOL0835	SACOL0835	2.08918	4.25506	conserved hypothetical protein
Stress and Starvation	SigB	SACOL0853 SACOL0854	SACOL0853	SACOL0853	-1.14467	0.452294	hypothetical protein
Stress and Starvation	SigB	SACOL0853 SACOL0854	SACOL0854	SACOL0854	-0.521259	0.696764	hypothetical protein
Stress and Starvation	SigB	SACOL0855	SACOL0855	SACOL0855	1.27828	2.42549	acetyltransferase, GNAT family
Stress and Starvation	SigB	nuc	SACOL0860	nuc	-2.25819	0.209033	thermonuclease precursor
Stress and Starvation	SigB	SACOL0862 SACOL0863	SACOL0862	SACOL0862	-1.86225	0.275047	hypothetical protein
Stress and Starvation	SigB	SACOL0862 SACOL0863	SACOL0863	SACOL0863	-2.2767	0.206369	conserved hypothetical protein
Stress and Starvation	SigB	SACOL0868	SACOL0868	SACOL0868	-3.33406	0.0991625	conserved hypothetical protein
Stress and Starvation	SigB	ohr	SACOL0872	ohr	-0.574183	0.671667	OsmC/Ohr family protein
Stress and Starvation	SigB	SACOL0880 trxA_3	SACOL0880	SACOL0880	0.626119	1.54341	Toprim domain protein
Stress and Starvation	SigB	SACOL0880 trxA_3	SACOL0881	trxA_3	0.55352	1.46766	thioredoxin, putative
Stress and Starvation	SigB	SACOL0912	SACOL0912	SACOL0912	-0.277879	0.824803	conserved hypothetical protein
Stress and Starvation	SigB	SACOL0921 fabK	SACOL0921	SACOL0921	0.376602	1.29828	CBS domain protein
Stress and Starvation	SigB	SACOL0921 fabK	SACOL0922	fabK	-0.258326	0.836057	conserved hypothetical protein
Stress and Starvation	SigB	glpQ	SACOL0962	glpQ	-2.12673	0.228976	glycerophosphoryl diester phosphodiesterase GlpQ, putative
Stress and Starvation	SigB	eap	SACOL0985	eap	3.16123	8.9459	surface protein, putative
Stress and Starvation	SigB	rlmI SACOL1090	SACOL1089	rlmI	-0.816923	0.567651	conserved hypothetical protein
Stress and Starvation	SigB	rlmI SACOL1090	SACOL1090	SACOL1090	-1.90038	0.267873	conserved hypothetical protein
Stress and Starvation	SigB	arcD1	SACOL1183	arcD1	-0.452534	0.730758	membrane protein, putative
Stress and Starvation	SigB	rbfA truB ribC	SACOL1289	rbfA	1.90674	3.7496	ribosome-binding factor A
Stress and Starvation	SigB	rbfA truB ribC	SACOL1290	truB	0.469708	1.38483	tRNA pseudouridine 55 synthase
Stress and Starvation	SigB	rbfA truB ribC	SACOL1291	ribF	0.211415	1.15782	riboflavin biosynthesis protein RibF
Stress and Starvation	SigB	SACOL1679	SACOL1679	SACOL1679	-0.71435	0.60948	conserved hypothetical protein
Stress and Starvation	SigB	csbD	SACOL1680	csbD	-0.773155	0.585137	conserved hypothetical protein
Stress and Starvation	SigB	lysP	SACOL1728	lysP	-2.51583	0.174847	amino acid permease
Stress and Starvation	SigB	SACOL1788 SACOL1789	SACOL1788	SACOL1788	1.09494	2.13604	conserved hypothetical protein
Stress and Starvation	SigB	SACOL1788 SACOL1789	SACOL1789	SACOL1789	-1.50036	0.353466	conserved hypothetical protein
Stress and Starvation	SigB	SACOL1802 rsuA SACOL1804	SACOL1802	SACOL1802	-2.25587	0.209371	conserved hypothetical protein
Stress and Starvation	SigB	SACOL1802 rsuA SACOL1804	SACOL1803	rsuA	-1.89202	0.26943	pseudouridine synthase, family 1
Stress and Starvation	SigB	SACOL1802 rsuA SACOL1804	SACOL1804	SACOL1804	-1.44496	0.367302	polysaccharide biosynthesis protein
Stress and Starvation	SigB	SACOL1821	SACOL1821	SACOL1821	-2.02695	0.245373	conserved hypothetical protein
Stress and Starvation	SigB	epiGEFPDCBA	SACOL1871	epiG	-0.829939	0.562553	epidermin immunity protein F
Stress and Starvation	SigB	epiGEFPDCBA	SACOL1872	epiE	-1.61164	0.327226	epidermin immunity protein F
Stress and Starvation	SigB	epiGEFPDCBA	SACOL1873	epiF	-3.39744	0.0949004	epidermin immunity protein F
Stress and Starvation	SigB	epiGEFPDCBA	SACOL1874	epiP	-2.8841	0.135456	epidermin leader peptide processing serine protease EpiP
Stress and Starvation	SigB	epiGEFPDCBA	SACOL1875	epiD	-1.26406	0.416371	epidermin biosynthesis protein EpiD
Stress and Starvation	SigB	epiGEFPDCBA	SACOL1876	epiC	-1.02127	0.492683	epidermin biosynthesis protein EpiC
Stress and Starvation	SigB	epiGEFPDCBA	SACOL1877	epiB	0.159634	1.117	epidermin biosynthesis protein EpiB
Stress and Starvation	SigB	epiGEFPDCBA	SACOL1878	epiA	0.333232	1.25983	lantibiotic epidermin precursor EpiA
Stress and Starvation	SigB	SACOL1911 SACOL1912	SACOL1911	SACOL1911	-0.0425914	0.970909	conserved hypothetical protein
Stress and Starvation	SigB	SACOL1911 SACOL1912	SACOL1912	SACOL1912	-0.00983083	0.993209	glucosamine-6-phosphate isomerase, putative
Stress and Starvation	SigB	pfpI	SACOL1933	pfpI	-1.5288	0.346566	ThiJ/PfpI family protein
Stress and Starvation	SigB	ptpA SACOL1940	SACOL1939	ptpA	-0.858775	0.551421	phosphotyrosine protein phosphatase
Stress and Starvation	SigB	ptpA SACOL1940	SACOL1940	SACOL1940	-0.0105073	0.992743	conserved hypothetical protein
Stress and Starvation	SigB	yihY	SACOL1941	yihY	-3.5835	0.083418	ribonuclease BN, putative
Stress and Starvation	SigB	SACOL1987	SACOL1987	SACOL1987	0.289623	1.22232	conserved hypothetical protein
Stress and Starvation	SigB	ktrB	SACOL2011	ktrB	-0.488116	0.712955	sodium transport family protein
Stress and Starvation	SigB	SACOL2012	SACOL2012	SACOL2012	2.84266	7.17342	acetyltransferase, GNAT family
Stress and Starvation	SigB	sigB rsbW rsbV rsbU	SACOL2054	sigB	-2.92988	0.131226	RNA polymerase sigma-37 factor
Stress and Starvation	SigB	sigB rsbW rsbV rsbU	SACOL2055	rsbW	-2.78353	0.145236	anti-sigma B factor
Stress and Starvation	SigB	sigB rsbW rsbV rsbU	SACOL2056	rsbV	-2.67434	0.156655	anti-anti-sigma factor RsbV
Stress and Starvation	SigB	sigB rsbW rsbV rsbU	SACOL2057	rsbU	-0.640742	0.641383	sigma factor B regulator protein
Stress and Starvation	SigB	SACOL2076 SACOL2077 csoR	SACOL2076	SACOL2076	-1.06845	0.476832	conserved hypothetical protein
Stress and Starvation	SigB	SACOL2076 SACOL2077 csoR	SACOL2077	SACOL2077	1.06453	2.09149	conserved hypothetical protein
Stress and Starvation	SigB	SACOL2076 SACOL2077 csoR	SACOL2078	csoR	1.41555	2.66762	conserved hypothetical protein
Stress and Starvation	SigB	fabZ murA1 SACOL2093	SACOL2091	fabZ	-0.994878	0.501778	beta-hydroxyacyl-(acyl-carrier-protein) dehydratase FabZ
Stress and Starvation	SigB	fabZ murA1 SACOL2093	SACOL2092	murAA	-0.985823	0.504938	UDP-N-acetylglucosamine 1-carboxyvinyltransferase 1
Stress and Starvation	SigB	fabZ murA1 SACOL2093	SACOL2093	SACOL2093	-1.98806	0.252078	conserved hypothetical protein
Stress and Starvation	SigB	SACOL2114	SACOL2114	SACOL2114	1.24478	2.36983	aldehyde dehydrogenase
Stress and Starvation	SigB	SACOL2132	SACOL2132	SACOL2132	-0.0943098	0.93672	conserved hypothetical protein
Stress and Starvation	SigB	ylbE	SACOL2136	ylbE	-0.832735	0.561464	conserved hypothetical protein
Stress and Starvation	SigB	asp23 SACOL2174 amaP opuD2	SACOL2173	asp23	-1.36068	0.389399	alkaline shock protein 23
Stress and Starvation	SigB	asp23 SACOL2174 amaP opuD2	SACOL2174	SACOL2174	-1.59036	0.332089	conserved hypothetical protein
Stress and Starvation	SigB	asp23 SACOL2174 amaP opuD2	SACOL2175	amaP	-1.90949	0.266186	conserved hypothetical protein
Stress and Starvation	SigB	asp23 SACOL2174 amaP opuD2	SACOL2176	opuD2	-1.41577	0.374808	osmoprotectant transporter, BCCT family
Stress and Starvation	SigB	map-w	SACOL2197	map-w	-1.13378	0.455722	surface protein, putative
Stress and Starvation	SigB	yrhD fdhA	SACOL2300	yrhD	-0.879233	0.543657	conserved hypothetical protein
Stress and Starvation	SigB	yrhD fdhA	SACOL2301	fdhA	-0.75869	0.591033	formate dehydrogenase, alpha subunit, putative
Stress and Starvation	SigB	suhB	SACOL2303	suhB	0.829622	1.77722	inositol monophosphatase family protein
Stress and Starvation	SigB	gdhII	SACOL2321	gdhII	0.250356	1.1895	oxidoreductase, short chain dehydrogenase/reductase family
Stress and Starvation	SigB	hutG	SACOL2327	hutG	-1.86182	0.27513	formiminoglutamase
Stress and Starvation	SigB	tpgX	SACOL2365	tpgX	-1.01144	0.496051	conserved hypothetical protein
Stress and Starvation	SigB	bioWFBAD	SACOL2424	bioW	-3.1063	0.116121	6-carboxyhexanoate--CoA ligase
Stress and Starvation	SigB	bioWFBAD	SACOL2425	bioF	-1.75997	0.295255	8-amino-7-oxononanoate synthase, putative
Stress and Starvation	SigB	bioWFBAD	SACOL2426	bioB	-0.473736	0.720098	biotin synthetase
Stress and Starvation	SigB	bioWFBAD	SACOL2427	bioA	-0.99612	0.501346	adenosylmethionine--8-amino-7-oxononanoate aminotransferase
Stress and Starvation	SigB	bioWFBAD	SACOL2428	bioD	-1.62768	0.323608	dethiobiotin synthase
Stress and Starvation	SigB	gtrA	SACOL2434	gtrA	-1.94095	0.260444	membrane protein, putative
Stress and Starvation	SigB	pnbA	SACOL2459	pnbA	-0.278788	0.824283	para-nitrobenzyl esterase
Stress and Starvation	SigB	ybbM SACOL2462	SACOL2461	ybbM	-0.837849	0.559477	conserved hypothetical protein TIGR00245
Stress and Starvation	SigB	ybbM SACOL2462	SACOL2462	SACOL2462	-1.41761	0.374332	ABC transporter, ATP-binding protein
Stress and Starvation	SigB	SACOL2481	SACOL2481	SACOL2481	-0.576511	0.670583	hypothetical protein
Stress and Starvation	SigB	SACOL2484	SACOL2484	SACOL2484	-1.99247	0.251308	alkylhydroperoxidase, AhpD family
Stress and Starvation	SigB	SACOL2519	SACOL2519	SACOL2519	1.25757	2.39093	conserved hypothetical protein
Stress and Starvation	SigB	clpL	SACOL2563	clpL	0.268173	1.20428	ATP-dependent Clp protease
Stress and Starvation	SigB	crtNMQIO	SACOL2576	crtN	-1.87978	0.271726	dehydrosqualene desaturase
Stress and Starvation	SigB	crtNMQIO	SACOL2577	crtM	-3.02636	0.122736	dehydrosqualene synthase
Stress and Starvation	SigB	crtNMQIO	SACOL2578	crtQ	-2.05642	0.240412	glycosyl transferase, group 2 family protein
Stress and Starvation	SigB	crtNMQIO	SACOL2579	crtI	-3.25817	0.104518	phytoene dehydrogenase
Stress and Starvation	SigB	crtNMQIO	SACOL2580	crtO	-4.09311	0.0585938	hypothetical protein
Stress and Starvation	SigB	SACOL2605	SACOL2605	SACOL2605	-0.0899208	0.939574	conserved hypothetical protein
Stress and Starvation	SigB	SACOL2621	SACOL2621	SACOL2621	-3.83974	0.0698431	hypothetical protein
Stress and Starvation	SigB	SACOL2625	SACOL2625	SACOL2625	-2.70756	0.153089	conserved hypothetical protein
Stress and Starvation	SigB	SACOL2626	SACOL2626	SACOL2626	-0.737798	0.599654	conserved hypothetical protein
Stress and Starvation	SigB	SACOL2631	SACOL2631	SACOL2631	-2.18972	0.219194	conserved hypothetical protein
Stress and Starvation	SigB	aur	SACOL2659	aur	-0.232704	0.851038	zinc metalloproteinase aureolysin
Stress and Starvation	SigB	gtfAB secA2 asp3 asp2 asp1	SACOL2669	gtfA	-0.597757	0.660781	conserved hypothetical protein
Stress and Starvation	SigB	gtfAB secA2 asp3 asp2 asp1	SACOL2670	gtfB	-0.20038	0.870322	glycosyl transferase, group 1 family protein
Stress and Starvation	SigB	gtfAB secA2 asp3 asp2 asp1	SACOL2671	secA2	-0.351078	0.783998	secA family protein
Stress and Starvation	SigB	gtfAB secA2 asp3 asp2 asp1	SACOL2672	asp3	0.274454	1.20954	accessory secretory protein Asp3, putative
Stress and Starvation	SigB	gtfAB secA2 asp3 asp2 asp1	SACOL2673	asp2	-0.0376379	0.974249	accessory secretory protein Asp2
Stress and Starvation	SigB	gtfAB secA2 asp3 asp2 asp1	SACOL2674	asp1	-0.725938	0.604604	accessory secretory protein Asp1
Stress and Starvation	SigB	SACOL2681	SACOL2681	SACOL2681	-2.66014	0.158205	conserved hypothetical protein
Stress and Starvation	SigB	SACOL2682	SACOL2682	SACOL2682	-0.953143	0.516506	conserved hypothetical protein
Stress and Starvation	SigB	yceI	SACOL2711	yceI	2.04317	4.1215	lipocalin homolog
Stress and Starvation	SigB	SACOL2717	SACOL2717	SACOL2717	-1.53284	0.345597	hypothetical protein
Stress and Starvation	SigB	SACOL2720	SACOL2720	SACOL2720	-5.01553	0.0309155	hypothetical protein
Stress and Starvation	SigB	hdeD	SACOL2723	hdeD	-2.15229	0.224955	conserved hypothetical protein
Carbon catabolism	ArlR	ulaA SACOL0401 SACOL0402 SACOL0403	SACOL0400	ulaA	-0.434282	0.740062	transport protein SgaT, putative
Carbon catabolism	ArlR	ulaA SACOL0401 SACOL0402 SACOL0403	SACOL0401	SACOL0401	-1.6217	0.324952	conserved hypothetical protein
Carbon catabolism	ArlR	ulaA SACOL0401 SACOL0402 SACOL0403	SACOL0402	SACOL0402	-2.77847	0.145746	PTS system, IIA component
Carbon catabolism	ArlR	ulaA SACOL0401 SACOL0402 SACOL0403	SACOL0403	SACOL0403	-4.04181	0.0607149	transcriptional antiterminator, BglG family
Carbon catabolism	ArlR	SACOL1048	SACOL1048	SACOL1048	1.50337	2.83505	acetyltransferase, GNAT family
Carbon catabolism	ArlR	rnhA	SACOL1471	rnhA	-2.57899	0.167358	cell wall enzyme EbsB, putative
Carbon catabolism	CcpA	butA	SACOL0111	butA	2.0448	4.12616	acetoin reductase
Carbon catabolism	CcpA	aldA	SACOL0154	aldA1	1.6016	3.03481	aldehyde dehydrogenase
Carbon catabolism	CcpA	ipdC	SACOL0173	ipdC	1.82205	3.53582	indole-3-pyruvate decarboxylase
Carbon catabolism	CcpA	SACOL0176 murQ murP SACOL0179	SACOL0176	SACOL0176	-0.645756	0.639158	conserved hypothetical protein
Carbon catabolism	CcpA	SACOL0176 murQ murP SACOL0179	SACOL0177	murQ	-1.06966	0.47643	glucokinase regulator-related protein
Carbon catabolism	CcpA	SACOL0176 murQ murP SACOL0179	SACOL0178	murP	-2.43414	0.185034	PTS system, IIBC components
Carbon catabolism	CcpA	SACOL0176 murQ murP SACOL0179	SACOL0179	SACOL0179	-1.41949	0.373845	phosphosugar-binding transcriptional regulator, RpiR family
Carbon catabolism	CcpA	fadAB	SACOL0211	fadA	0.289402	1.22213	acetyl-CoA acetyltransferase
Carbon catabolism	CcpA	fadAB	SACOL0212	fadB	0.103774	1.07458	3-hydroxyacyl-CoA dehydrogenase protein
Carbon catabolism	CcpA	fadDEX	SACOL0213	fadD	1.4725	2.77502	acyl-CoA dehydrogenase family protein
Carbon catabolism	CcpA	fadDEX	SACOL0214	fadE	1.16419	2.24107	long-chain-fatty-acid--CoA ligase, putative
Carbon catabolism	CcpA	fadDEX	SACOL0215	fadX	0.852069	1.80509	propionate CoA-transferase, putative
Carbon catabolism	CcpA	SACOL0308 psuG nupC	SACOL0308	SACOL0308	0.0499311	1.03522	carbohydrate kinase, PfkB family
Carbon catabolism	CcpA	SACOL0308 psuG nupC	SACOL0309	psuG	0.479713	1.39447	conserved hypothetical protein
Carbon catabolism	CcpA	SACOL0308 psuG nupC	SACOL0310	nupC	0.194976	1.14471	nucleoside permease NupC, putative
Carbon catabolism	CcpA	kbl	SACOL0596	kbl	-0.0504369	0.965644	aminotransferase, class II
Carbon catabolism	CcpA	SACOL0599	SACOL0599	SACOL0599	-0.498127	0.708025	conserved hypothetical protein
Carbon catabolism	CcpA	dhaKLM	SACOL0707	dhaK	1.93967	3.83617	dihydroxyacetone kinase family protein
Carbon catabolism	CcpA	dhaKLM	SACOL0708	dhaL	1.34652	2.54298	DAK2 domain protein
Carbon catabolism	CcpA	dhaKLM	SACOL0709	dhaM	0.874977	1.83398	conserved hypothetical protein
Carbon catabolism	CcpA	rocD gluD	SACOL0960	rocD2	1.63424	3.10425	ornithine aminotransferase
Carbon catabolism	CcpA	rocD gluD	SACOL0961	gluD	0.281541	1.21549	glutamate dehydrogenase, NAD-specific
Carbon catabolism	CcpA	sdhC sdhA sdhB	SACOL1158	sdhC	-0.430231	0.742143	succinate dehydrogenase, cytochrome b558 subunit
Carbon catabolism	CcpA	sdhC sdhA sdhB	SACOL1159	sdhA	0.0679712	1.04824	succinate dehydrogenase, flavoprotein subunit
Carbon catabolism	CcpA	sdhC sdhA sdhB	SACOL1160	sdhB	0.312761	1.24208	succinate dehydrogenase, iron-sulfur protein
Carbon catabolism	CcpA	malA malR	SACOL1551	malA	0.678227	1.60017	alpha-glucosidase
Carbon catabolism	CcpA	malA malR	SACOL1552	malR	0.444935	1.36125	maltose operon repressor
Carbon catabolism	CcpA	acuA acuC	SACOL1784	acuA	1.62747	3.08972	acetoin utilization protein AcuA
Carbon catabolism	CcpA	acuA acuC	SACOL1785	acuC	1.40723	2.65228	acetoin utilization protein AcuC
Carbon catabolism	CcpA	ccpA	SACOL1786	ccpA	1.39238	2.62511	catabolite control protein A
Carbon catabolism	CcpA	sdcS	SACOL1979	sdcS	-3.15262	0.112452	sodium-dependent dicarboxylate transporter
Carbon catabolism	CcpA	rocF	SACOL2154	rocF	0.898432	1.86404	arginase
Carbon catabolism	CcpA	ureABCEFGD	SACOL2280	ureA	2.13421	4.38997	urease, gamma subunit
Carbon catabolism	CcpA	ureABCEFGD	SACOL2281	ureB	2.14732	4.43003	urease, beta subunit
Carbon catabolism	CcpA	ureABCEFGD	SACOL2282	ureC	2.16089	4.4719	urease, alpha subunit
Carbon catabolism	CcpA	ureABCEFGD	SACOL2283	ureE	2.02126	4.05937	urease accessory protein UreE
Carbon catabolism	CcpA	ureABCEFGD	SACOL2284	ureF	1.93107	3.81338	urease accessory protein UreF
Carbon catabolism	CcpA	ureABCEFGD	SACOL2285	ureG	1.93162	3.81482	urease accessory protein UreG
Carbon catabolism	CcpA	ureABCEFGD	SACOL2286	ureD	1.81643	3.52208	urease accessory protein UreD
Carbon catabolism	CcpA	SACOL2304	SACOL2304	SACOL2304	2.37544	5.18893	conserved domain protein
Carbon catabolism	CcpA	glvC	SACOL2316	SACOL2316	-0.544569	0.685596	PTS system, IIBC components
Carbon catabolism	CcpA	hutI hutU	SACOL2323	hutI	-0.403421	0.756063	imidazolonepropionase
Carbon catabolism	CcpA	hutI hutU	SACOL2324	hutU	-0.120506	0.919865	urocanate hydratase
Carbon catabolism	CcpA	SACOL2521	SACOL2521	SACOL2521	-1.0412	0.485922	transporter, putative
Carbon catabolism	CcpA	SACOL2528	SACOL2528	SACOL2528	-1.43997	0.368576	conserved hypothetical protein
Carbon catabolism	CcpA	drp35	SACOL2712	drp35	-0.903192	0.534702	drP35 protein
Carbon catabolism	FruR	deoR	SACOL0757	deoR	2.42654	5.37604	transcriptional regulator, DeoR family
Carbon catabolism	FruR	fruAB	SACOL0758	fruB	3.23075	9.38756	1-phosphofructokinase
Carbon catabolism	FruR	fruAB	SACOL0759	fruA	2.86808	7.30093	-
Carbon catabolism	ScrR	scrA	SACOL2376	scrA	0.726009	1.65406	PTS system, sucrose-specific IIBC components, putative
Carbon catabolism	ScrR	fruC scrB scrR	SACOL2028	fruC	-0.861008	0.550568	fructokinase, putative
Carbon catabolism	ScrR	fruC scrB scrR	SACOL2029	scrB	0.157593	1.11542	sucrose-6-phosphate hydrolase
Carbon catabolism	ScrR	fruC scrB scrR	SACOL2030	scrR	1.13391	2.19453	sucrose operon repressor
Carbon catabolism	TreR	trePCR	SACOL0517	treC	0.50614	1.42024	alpha,alpha-phosphotrehalase
Carbon catabolism	TreR	trePCR	SACOL0516	treP	-0.873905	0.545668	PTS system, IIBC components
Carbon catabolism	TreR	trePCR	SACOL0518	treR	0.87023	1.82795	trehalose operon repressor
Carbon catabolism	YtrA	ytrA pmtABCD	SACOL1993	pmtD	-1.86697	0.274149	conserved hypothetical protein
Carbon catabolism	YtrA	ytrA pmtABCD	SACOL1994	pmtC	-1.54228	0.343343	ABC transporter, ATP-binding protein
Carbon catabolism	YtrA	ytrA pmtABCD	SACOL1995	pmtB	-1.55017	0.34147	conserved hypothetical protein
Carbon catabolism	YtrA	ytrA pmtABCD	SACOL1996	pmtA	-1.23178	0.425792	ABC transporter, ATP-binding protein
Carbon catabolism	YtrA	ytrA pmtABCD	SACOL1997	ytrA	-0.837259	0.559706	transcriptional regulator, GntR family
Amino acid biosynthesis	GltC	gltC	SACOL0513	gltC	4.78278	27.527	LysR-type regulator GltC for glutamate synthesis
Amino acid biosynthesis	GltC	gltB gltD	SACOL0514	gltB	2.27117	4.82715	glutamate synthase, large subunit (GOGAT)
Amino acid biosynthesis	GltC	gltB gltD	SACOL0515	gltD	1.34249	2.53588	glutamate synthase, small subunit (GOGAT)
Amino acid biosynthesis	CodY	yycJ	SACOL0023	yycJ	0.445334	1.36163	metallo-beta-lactamase family protein YycJ
Amino acid biosynthesis	CodY	brnQ2	SACOL0302	brnQ2	0.736679	1.66634	branched-chain amino acid transport system II carrier protein
Amino acid biosynthesis	CodY	SACOL0427	SACOL0427	SACOL0427	0.07294	1.05186	conserved hypothetical protein
Amino acid biosynthesis	CodY	lysE	SACOL0870	lysE	-0.0393212	0.973113	LysE/YggA family protein
Amino acid biosynthesis	CodY	metN2 metI2 metQ	SACOL0882	metN2	0.444017	1.36039	ABC transporter, ATP-binding protein
Amino acid biosynthesis	CodY	metN2 metI2 metQ	SACOL0883	metI2	0.372882	1.29494	ABC transporter, permease protein
Amino acid biosynthesis	CodY	metN2 metI2 metQ	SACOL0884	metQ2	0.272023	1.2075	ABC transporter, substrate-binding protein
Amino acid biosynthesis	CodY	SACOL0924 SACOL0925 SACOL0926	SACOL0924	SACOL0924	0.287066	1.22016	conserved hypothetical protein
Amino acid biosynthesis	CodY	SACOL0924 SACOL0925 SACOL0926	SACOL0925	SACOL0925	0.192737	1.14293	conserved hypothetical protein
Amino acid biosynthesis	CodY	SACOL0924 SACOL0925 SACOL0926	SACOL0926	SACOL0926	0.3698	1.29217	5'-nucleotidase family protein
Amino acid biosynthesis	CodY	hom thrC thrB	SACOL1362	hom	0.0557979	1.03943	homoserine dehydrogenase
Amino acid biosynthesis	CodY	SACOL1365	SACOL1365	SACOL1365	-1.78686	0.289802	hydrolase, haloacid dehalogenase-like family
Amino acid biosynthesis	CodY	tyrA	SACOL1401	tyrA	-2.30555	0.202284	prephenate dehydrogenase
Amino acid biosynthesis	CodY	trpE trpG trpD trpC trpF trpB trpA	SACOL1403	trpE	-0.0646658	0.956167	anthranilate synthase component I
Amino acid biosynthesis	CodY	trpE trpG trpD trpC trpF trpB trpA	SACOL1404	trpG	-1.16492	0.445989	anthranilate synthase, glutamine amidotransferase, component II
Amino acid biosynthesis	CodY	trpE trpG trpD trpC trpF trpB trpA	SACOL1405	trpD	0.31259	1.24194	anthranilate phosphoribosyltransferase
Amino acid biosynthesis	CodY	trpE trpG trpD trpC trpF trpB trpA	SACOL1406	trpC	-0.518283	0.698202	indole-3-glycerol phosphate synthase
Amino acid biosynthesis	CodY	trpE trpG trpD trpC trpF trpB trpA	SACOL1407	trpF	-2.2404	0.211628	N-(5'phosphoribosyl)anthranilate isomerase
Amino acid biosynthesis	CodY	trpE trpG trpD trpC trpF trpB trpA	SACOL1408	trpB	-0.53494	0.690187	tryptophan synthase, beta subunit
Amino acid biosynthesis	CodY	trpE trpG trpD trpC trpF trpB trpA	SACOL1409	trpA	-1.44947	0.366157	tryptophan synthase, alpha subunit
Amino acid biosynthesis	CodY	lysC asd dapA dapB dapD	SACOL1428	lysC	-0.788063	0.579121	aspartokinase, alpha and beta subunits
Amino acid biosynthesis	CodY	lysC asd dapA dapB dapD	SACOL1429	asd	0.152967	1.11185	aspartate-semialdehyde dehydrogenase
Amino acid biosynthesis	CodY	lysC asd dapA dapB dapD	SACOL1430	dapA	0.306499	1.2367	dihydrodipicolinate synthase
Amino acid biosynthesis	CodY	lysC asd dapA dapB dapD	SACOL1431	dapB	0.759716	1.69316	dihydrodipicolinate reductase
Amino acid biosynthesis	CodY	lysC asd dapA dapB dapD	SACOL1432	dapD	0.749522	1.68124	2,3,4,5-tetrahydropyridine-2,6-dicarboxylate N-succinyltransferase
Amino acid biosynthesis	CodY	SACOL1772 serA	SACOL1772	SACOL1772	0.64468	1.56339	aminotransferase, class V
Amino acid biosynthesis	CodY	SACOL1772 serA	SACOL1773	serA	-0.557384	0.679533	D-3-phosphoglycerate dehydrogenase
Amino acid biosynthesis	CodY	SACOL1774 ptaA	SACOL1774	SACOL1774	-0.479631	0.717161	hydrolase, haloacid dehalogenase-like family
Amino acid biosynthesis	CodY	SACOL1774 ptaA	SACOL1775	ptaA	-2.44268	0.183942	PTS system, IIBC components
Amino acid biosynthesis	codY	ribHBAED	SACOL1817	ribH	0.0631803	1.04477	6,7-dimethyl-8-ribityllumazine synthase
Amino acid biosynthesis	CodY	ribHBAED	SACOL1818	ribBA	0.399881	1.3194	3,4-dihydroxy-2-butanone-4-phosphate synthase/GTP cyclohydrolase II
Amino acid biosynthesis	CodY	ribHBAED	SACOL1819	ribE	0.406076	1.32508	riboflavin synthase, alpha subunit
Amino acid biosynthesis	CodY	ribHBAED	SACOL1820	ribD	0.562141	1.47646	riboflavin biosynthesis protein RibD
Amino acid biosynthesis	CodY	putP	SACOL1963	putP	-3.42143	0.0933357	proline permease
Amino acid biosynthesis	CodY	ilvDBNC-leuABCD-ilvA2	SACOL2042	ilvD	1.90339	3.7409	dihydroxy-acid dehydratase
Amino acid biosynthesis	CodY	ilvDBNC-leuABCD-ilvA2	SACOL2043	ilvB	1.57848	2.98654	acetolactate synthase, large subunit, biosynthetic type
Amino acid biosynthesis	CodY	ilvDBNC-leuABCD-ilvA2	SACOL2044	ilvN	1.95486	3.87677	acetolactate synthase, small subunit, truncation
Amino acid biosynthesis	CodY	ilvDBNC-leuABCD-ilvA2	SACOL2045	ilvC	1.96392	3.90121	ketol-acid reductoisomerase
Amino acid biosynthesis	CodY	ilvDBNC-leuABCD-ilvA2	SACOL2046	leuA	1.89225	3.71215	2-isopropylmalate synthase
Amino acid biosynthesis	CodY	ilvDBNC-leuABCD-ilvA2	SACOL2047	leuB	1.44847	2.72918	3-isopropylmalate dehydrogenase
Amino acid biosynthesis	CodY	ilvDBNC-leuABCD-ilvA2	SACOL2048	leuC	1.45101	2.734	3-isopropylmalate dehydratase, large subunit
Amino acid biosynthesis	CodY	ilvDBNC-leuABCD-ilvA2	SACOL2049	leuD	0.905531	1.87323	3-isopropylmalate dehydratase, small subunit
Amino acid biosynthesis	CodY	ilvDBNC-leuABCD-ilvA2	SACOL2050	ilvA2	0.824939	1.77146	threonine dehydratase
Amino acid biosynthesis	CodY	SACOL2143 SACOL2144	SACOL2143	SACOL2143	0.944277	1.92422	conserved hypothetical protein
Amino acid biosynthesis	CodY	SACOL2143 SACOL2144	SACOL2144	SACOL2144	0.555265	1.46944	ABC transporter, ATP-binding protein
Amino acid biosynthesis	CodY	ssaA	SACOL2295	ssaA	-6.94136	0.0081366	staphyloxanthin biosynthesis protein, putative
Amino acid biosynthesis	CodY	SACOL2318	SACOL2318	SACOL2318	1.51836	2.86466	conserved hypothetical protein
Amino acid biosynthesis	CodY	SACOL2349	SACOL2349	SACOL2349	-0.254425	0.838321	transcriptional regulator, TetR family
Amino acid biosynthesis	CodY	fnbA	SACOL2511	fnbA	1.03429	2.04811	fibronectin-binding protein A
Amino acid biosynthesis	CodY	ddh SACOL2575	SACOL2574	ddh	-2.0932	0.234361	D-isomer specific 2-hydroxyacid dehydrogenase family protein
Amino acid biosynthesis	CodY	ddh SACOL2575	SACOL2575	SACOL2575	-0.836695	0.559925	aminotransferase, class I
Amino acid biosynthesis	CodY	isaA	SACOL2584	isaA	-2.91184	0.132876	immunodominant antigen A
Amino acid biosynthesis	CodY	SACOL2619	SACOL2619	SACOL2619	-2.3437	0.197005	amino acid permease
Ammonium metabolism	ArcR	arcCDBA	SACOL2654	arcC2	-0.418846	0.748023	carbamate kinase
Ammonium metabolism	ArcR	arcCDBA	SACOL2655	arcD	0.490733	1.40516	arginine/ornithine antiporter
Ammonium metabolism	ArcR	arcCDBA	SACOL2656	arcB2	0.157254	1.11516	ornithine carbamoyltransferase
Ammonium metabolism	ArcR	arcCDBA	SACOL2657	arcA	-0.0852499	0.942621	arginine deiminase
Ammonium metabolism	ArgR	argBJCD	SACOL0167	argB	0.334521	1.26096	acetylglutamate kinase
Ammonium metabolism	ArgR	argBJCD	SACOL0168	argJ	-0.0660279	0.955264	glutamate N-acetyltransferase/amino-acid acetyltransferase
Ammonium metabolism	ArgR	argBJCD	SACOL0169	argC1	0.567002	1.48144	N-acetyl-gamma-glutamyl-phosphate reductase
Ammonium metabolism	ArgR	argBJCD	SACOL0170	rocD1	0.591856	1.50718	ornithine aminotransferase
Ammonium metabolism	ArgR	argH argG	SACOL0964	argG	-4.12631	0.0572609	argininosuccinate synthase
Ammonium metabolism	ArgR	argR-recN	SACOL1564	recN	-0.409017	0.753137	DNA repair protein RecN
Ammonium metabolism	ArgR	argR-recN	SACOL1565	argR	-0.41644	0.749271	arginine repressor
Ammonium metabolism	ArgR	artQM	SACOL1915	artQ	-1.98487	0.252636	amino acid ABC transporter, ATP-binding protein
Ammonium metabolism	ArgR	artQM	SACOL1916	artM	-1.35555	0.390787	amino acid ABC transporter, permease/substrate-binding protein
Ammonium metabolism	GlnR	glnRA	SACOL1328	glnR	-2.40475	0.188842	glutamine synthetase repressor GlnR
Ammonium metabolism	GlnR	glnRA	SACOL1329	glnA	-0.50529	0.704519	glutamine synthetase GlnA
Ammonium metabolism	GlnR	SACOL1330	SACOL1330	SACOL1330	0.96618	1.95366	hypothetical protein
Ammonium metabolism	GlnR	SACOL1331	SACOL1331	SACOL1331	0.700318	1.62486	DNA-binding protein
Ammonium metabolism	GlnR	SACOL1332	SACOL1332	SACOL1332	-1.89622	0.268647	XRE family transcriptional regulator
Ammonium metabolism	GlnR	nrgA	SACOL2031	nrgA	0.452031	1.36796	ammonium transporter family protein
Ammonium metabolism	GlnR	SACOL2032	SACOL2032	SACOL2032	3.40488	10.5918	DNA-binding protein
Amino acid biosynthesis	HisR	hisC	SACOL0784	hisC	1.3509	2.55071	histidinol-phosphate aminotransferase
Amino acid biosynthesis	HisR	hisI hisF hisA hisH hisB hisC hisD hisG hisZ	SACOL2696	hisI	0.808481	1.75137	phosphoribosyl-ATP pyrophosphatase/phosphoribosyl-AMP cyclohydrolase
Amino acid biosynthesis	HisR	hisI hisF hisA hisH hisB hisC hisD hisG hisZ	SACOL2697	hisF	0.80523	1.74742	hisF protein (cyclase)
Amino acid biosynthesis	HisR	hisI hisF hisA hisH hisB hisC hisD hisG hisZ	SACOL2698	hisA	-0.692399	0.618824	phosphoribosylformimino-5-aminoimidazole carboxamide ribotide isomerase
Amino acid biosynthesis	HisR	hisI hisF hisA hisH hisB hisC hisD hisG hisZ	SACOL2699	hisH	-1.02981	0.489773	imidazole glycerol phosphate synthase, glutamine amidotransferase subunit
Amino acid biosynthesis	HisR	hisI hisF hisA hisH hisB hisC hisD hisG hisZ	SACOL2700	hisB	1.29721	2.45754	imidazoleglycerol-phosphate dehydratase
Amino acid biosynthesis	HisR	hisI hisF hisA hisH hisB hisC hisD hisG hisZ	SACOL2701	hisC	1.03279	2.04598	histidinol-phosphate aminotransferase, putative
Amino acid biosynthesis	HisR	hisI hisF hisA hisH hisB hisC hisD hisG hisZ	SACOL2702	hisD	0.802414	1.74402	histidinol dehydrogenase
Amino acid biosynthesis	HisR	hisI hisF hisA hisH hisB hisC hisD hisG hisZ	SACOL2703	hisG	-0.317511	0.802453	ATP phosphoribosyltransferase
Amino acid biosynthesis	HisR	hisI hisF hisA hisH hisB hisC hisD hisG hisZ	SACOL2704	hisZ	-0.469039	0.722445	conserved hypothetical protein
Fatty acid biosynthesis	FapR	fabHF	SACOL0987	fabH	-0.30836	0.80756	3-oxoacyl-(acyl-carrier-protein) synthase III
Fatty acid biosynthesis	FapR	fabHF	SACOL0988	fabF	0.256048	1.1942	3-oxoacyl-(acyl-carrier-protein) synthase II
Fatty acid biosynthesis	FapR	fabI	SACOL1016	fabI	-0.237252	0.848359	enoyl-(acyl-carrier-protein) reductase
Fatty acid biosynthesis	FapR	fapR plsX fabDG	SACOL1242	fapR	-0.838748	0.559129	conserved hypothetical protein
Fatty acid biosynthesis	FapR	fapR plsX fabDG	SACOL1243	plsX	-0.46205	0.725954	fatty acid/phospholipid synthesis protein PlsX
Fatty acid biosynthesis	FapR	fapR plsX fabDG	SACOL1244	fabD	-0.111533	0.925604	malonyl CoA-acyl carrier protein transacylase
Fatty acid biosynthesis	FapR	fapR plsX fabDG	SACOL1245	fabG1	0.049078	1.0346	3-oxoacyl-(acyl-carrier-protein) reductase
Phosphate utilization	PhoPR	phoR phoP	SACOL1739	phoR	-0.755982	0.592143	sensory box histidine kinase PhoR
Phosphate utilization	PhoPR	phoR phoP	SACOL1740	phoP	0.512053	1.42608	alkaline phosphatase synthesis transcriptional regulatory protein PhoP
Phosphate utilization	PhoPR	phoU pstB pstA pstC pstS	SACOL1420	phoU	0.817828	1.76275	phosphate transport system protein PhoU, putative
Phosphate utilization	PhoPR	phoU pstB pstA pstC pstS	SACOL1421	pstB	0.899955	1.86601	phosphate ABC transporter, ATP-binding protein
Phosphate utilization	PhoPR	phoU pstB pstA pstC pstS	SACOL1422	pstA	0.937033	1.91459	phosphate ABC transporter, permease protein
Phosphate utilization	PhoPR	phoU pstB pstA pstC pstS	SACOL1423	pstC	1.01174	2.01634	phosphate ABC transporter, permease protein
Phosphate utilization	PhoPR	phoU pstB pstA pstC pstS	SACOL1424	pstS	1.92875	3.80724	phosphate ABC transporter, phosphate-binding protein
Phosphate utilization	PhoPR	phoB	SACOL2648	phoB	-3.64759	0.0797934	alkaline phosphatase family protein
Nucleotide biosynthesis	PurR	purA	SACOL0018	purA	-0.733581	0.601409	adenylosuccinate synthetase
Nucleotide biosynthesis	PurR	purB	SACOL1969	purB	-2.44523	0.183617	adenylosuccinate lyase
Nucleotide biosynthesis	PurR	folD	SACOL1072	folD	0.742897	1.67353	methylenetetrahydrofolate dehydrogenase/methenyltetrahydrofolate cyclohydrolase
Nucleotide biosynthesis	PurR	purEKCSQLFMNHD	SACOL1073	purE	-1.88654	0.270455	phosphoribosylaminoimidazole carboxylase, catalytic subunit
Nucleotide biosynthesis	PurR	purEKCSQLFMNHD	SACOL1074	purK	-2.26732	0.207716	phosphoribosylaminoimidazole carboxylase, ATPase subunit
Nucleotide biosynthesis	PurR	purEKCSQLFMNHD	SACOL1075	purC	-3.78343	0.0726228	phosphoribosylaminoimidazole-succinocarboxamide synthase
Nucleotide biosynthesis	PurR	purEKCSQLFMNHD	SACOL1076	purS	-3.36813	0.0968485	phosphoribosylformylglycinamidine synthase, PurS protein
Nucleotide biosynthesis	PurR	purEKCSQLFMNHD	SACOL1077	purQ	-2.34367	0.197009	phosphoribosylformylglycinamidine synthase I
Nucleotide biosynthesis	PurR	purEKCSQLFMNHD	SACOL1078	purL	-0.72892	0.603355	phosphoribosylformylglycinamidine synthase II
Nucleotide biosynthesis	PurR	purEKCSQLFMNHD	SACOL1079	purF	0.296844	1.22845	amidophosphoribosyltransferase
Nucleotide biosynthesis	PurR	purEKCSQLFMNHD	SACOL1080	purM	0.773663	1.7096	phosphoribosylformylglycinamidine cyclo-ligase
Nucleotide biosynthesis	PurR	purEKCSQLFMNHD	SACOL1081	purN	0.89006	1.85325	phosphoribosylglycinamide formyltransferase
Nucleotide biosynthesis	PurR	purEKCSQLFMNHD	SACOL1082	purH	1.1546	2.22622	phosphoribosylaminoimidazolecarboxamide formyltransferase/IMP cyclohydrolase
Nucleotide biosynthesis	PurR	purEKCSQLFMNHD	SACOL1083	purD	1.28164	2.43115	phosphoribosylamine--glycine ligase
Nucleotide biosynthesis	PyrR	pyrR	SACOL1210	pyrR	-2.04442	0.242419	pyrimidine operon regulator PyrR
Nucleotide biosynthesis	PyrR	uraA pyrB pyrC carA carB pyrF pyrE SACOL1218	SACOL1211	uraA	-0.138773	0.908291	uracil permease
Nucleotide biosynthesis	PyrR	uraA pyrB pyrC carA carB pyrF pyrE SACOL1218	SACOL1212	pyrB	0.241223	1.18199	aspartate carbamoyltransferase
Nucleotide biosynthesis	PyrR	uraA pyrB pyrC carA carB pyrF pyrE SACOL1218	SACOL1213	pyrC	0.410271	1.32893	dihydroorotase
Nucleotide biosynthesis	PyrR	uraA pyrB pyrC carA carB pyrF pyrE SACOL1218	SACOL1214	carA	0.0968992	1.06947	carbamoyl-phosphate synthase, small subunit
Nucleotide biosynthesis	PyrR	uraA pyrB pyrC carA carB pyrF pyrE SACOL1218	SACOL1215	carB	-0.530523	0.692304	carbamoyl-phosphate synthase, large subunit
Nucleotide biosynthesis	PyrR	uraA pyrB pyrC carA carB pyrF pyrE SACOL1218	SACOL1216	pyrF	-0.2579	0.836305	orotidine 5'-phosphate decarboxylase
Nucleotide biosynthesis	PyrR	uraA pyrB pyrC carA carB pyrF pyrE SACOL1218	SACOL1217	pyrE	-1.13392	0.455677	orotate phosphoribosyltransferase
Nucleotide biosynthesis	PyrR	uraA pyrB pyrC carA carB pyrF pyrE SACOL1218	SACOL1218	SACOL1218	-1.56519	0.337934	conserved hypothetical protein
Virulence	AgrA	yaaA recF gyrB gyrA	SACOL0003	yaaA	1.57058	2.97024	conserved hypothetical protein
Virulence	AgrA	yaaA recF gyrB gyrA	SACOL0004	recF	1.43397	2.70189	recF protein
Virulence	AgrA	yaaA recF gyrB gyrA	SACOL0005	gyrB	1.26838	2.4089	DNA gyrase, B subunit
Virulence	AgrA	yaaA recF gyrB gyrA	SACOL0006	gyrA	0.357502	1.28121	DNA gyrase, A subunit
Virulence	AgrA	SACOL0084	SACOL0084	SACOL0084	-1.68011	0.312059	transcriptional regulator, AraC family
Virulence	AgrA	spa	SACOL0095	spa	1.00605	2.0084	immunoglobulin G binding protein A precursor
Virulence	AgrA	SACOL0161	SACOL0161	SACOL0161	2.63295	6.20293	conserved hypothetical protein
Virulence	AgrA	fdh	SACOL0162	fdh	3.95608	15.5202	formate dehydrogenase, NAD-dependent
Virulence	AgrA	SACOL0196 mviM iolE	SACOL0196	SACOL0196	0.842988	1.79376	oxidoreductase, Gfo/Idh/MocA family
Virulence	AgrA	SACOL0196 mviM iolE	SACOL0197	mviM	1.04239	2.05964	oxidoreductase, Gfo/Idh/MocA family
Virulence	AgrA	SACOL0196 mviM iolE	SACOL0198	iolE	1.04053	2.05698	conserved hypothetical protein
Virulence	AgrA	rbsKDU	SACOL0253	rbsK	-2.02423	0.245836	ribokinase
Virulence	AgrA	rbsKDU	SACOL0254	rbsD	-1.66832	0.314619	ribose transport protein
Virulence	AgrA	rbsKDU	SACOL0255	rbsU	-1.51779	0.349221	membrane protein, putative
Virulence	AgrA	geh	SACOL0317	geh	-1.07303	0.475321	lipase precursor, interruption-N
Virulence	AgrA	SACOL0358 SACOL0359 SACOL0360 SACOL0361 SACOL0362 SACOL0363	SACOL0358	SACOL0358	2.47923	5.576	conserved hypothetical protein
Virulence	AgrA	SACOL0358 SACOL0359 SACOL0360 SACOL0361 SACOL0362 SACOL0363	SACOL0359	SACOL0359	2.32481	5.01	hypothetical protein
Virulence	AgrA	SACOL0358 SACOL0359 SACOL0360 SACOL0361 SACOL0362 SACOL0363	SACOL0360	SACOL0360	1.70766	3.26631	hypothetical protein
Virulence	AgrA	SACOL0358 SACOL0359 SACOL0360 SACOL0361 SACOL0362 SACOL0363	SACOL0361	SACOL0361	1.57337	2.97599	conserved hypothetical protein
Virulence	AgrA	SACOL0358 SACOL0359 SACOL0360 SACOL0361 SACOL0362 SACOL0363	SACOL0362	SACOL0362	2.12042	4.3482	conserved hypothetical protein
Virulence	AgrA	SACOL0358 SACOL0359 SACOL0360 SACOL0361 SACOL0362 SACOL0363	SACOL0363	SACOL0363	2.26299	4.79984	conserved hypothetical protein
Virulence	AgrA	SACOL0462	SACOL0462	SACOL0462	4.865	29.1414	hypothetical protein
Virulence	AgrA	ssl3	SACOL0470	ssl3	3.02114	8.1181	exotoxin, putative
Virulence	AgrA	ssl11 SACOL0479	SACOL0478	ssl11	2.13994	4.40743	exotoxin 3, putative
Virulence	AgrA	ssl11 SACOL0479	SACOL0479	SACOL0479	0.775501	1.71178	surface protein, putative
Virulence	AgrA	lpl2 SACOL0487 SACOL0488 SACOL0489	SACOL0486	lpl2	0.0415351	1.02921	staphylococcus tandem lipoprotein
Virulence	AgrA	lpl2 SACOL0487 SACOL0488 SACOL0489	SACOL0487	SACOL0487	-0.491567	0.711252	hypothetical protein
Virulence	AgrA	lpl2 SACOL0487 SACOL0488 SACOL0489	SACOL0488	SACOL0488	-1.11018	0.463237	hypothetical protein
Virulence	AgrA	lpl2 SACOL0487 SACOL0488 SACOL0489	SACOL0489	SACOL0489	-1.18088	0.441081	conserved hypothetical protein
Virulence	AgrA	mpsBA	SACOL0494	nuoF	0.871946	1.83013	NADH dehydrogenase I, F subunit
Virulence	AgrA	mpsBA	SACOL0495	mpsB	0.996035	1.99451	conserved hypothetical protein
Virulence	AgrA	rplY pth mfd SACOL0548 mazG SACOL0550 divIC	SACOL0545	rplY	-0.617138	0.651963	ribosomal Protein L25
Virulence	AgrA	rplY pth mfd SACOL0548 mazG SACOL0550 divIC	SACOL0546	pth	0.878636	1.83864	peptidyl-tRNA hydrolase
Virulence	AgrA	rplY pth mfd SACOL0548 mazG SACOL0550 divIC	SACOL0547	mfd	-0.313709	0.804571	transcription-repair coupling factor
Virulence	AgrA	rplY pth mfd SACOL0548 mazG SACOL0550 divIC	SACOL0548	SACOL0548	-0.399833	0.757946	polysaccharide biosynthesis protein
Virulence	AgrA	rplY pth mfd SACOL0548 mazG SACOL0550 divIC	SACOL0549	mazG	0.402262	1.32158	tetrapyrrole methylase family protein
Virulence	AgrA	rplY pth mfd SACOL0548 mazG SACOL0550 divIC	SACOL0550	SACOL0550	0.60146	1.51725	S4 domain protein
Virulence	AgrA	rplY pth mfd SACOL0548 mazG SACOL0550 divIC	SACOL0551	divIC	0.576289	1.49101	cell-division protein divIC, putative
Virulence	AgrA	SACOL0595	SACOL0595	SACOL0595	-0.473428	0.720251	peptidase, M20/M25/M40 family
Virulence	AgrA	sdrCD	SACOL0608	sdrC	0.17063	1.12555	sdrC protein
Virulence	AgrA	sdrCD	SACOL0609	sdrD	0.368839	1.29131	sdrD protein
Virulence	AgrA	thiD1	SACOL0626	thiD1	-0.767691	0.587357	phosphomethylpyrimidine kinase
Virulence	AgrA	SACOL0678 mnhABCDEFG	SACOL0678	SACOL0678	-3.75545	0.0740454	integrase/recombinase, phage integrase family
Virulence	AgrA	SACOL0678 mnhABCDEFG	SACOL0679	mnhA	-1.24103	0.42307	Na+/H+ antiporter, MnhA component, putative
Virulence	AgrA	SACOL0678 mnhABCDEFG	SACOL0680	mnhB	-0.843576	0.557261	Na+/H+ antiporter, MnhB component, putative
Virulence	AgrA	SACOL0678 mnhABCDEFG	SACOL0681	mnhC	-1.22059	0.429107	Na+/H+ antiporter, MnhC component, putative
Virulence	AgrA	SACOL0678 mnhABCDEFG	SACOL0682	mnhD	-0.743374	0.597341	Na+/H+ antiporter, MnhD component, putative
Virulence	AgrA	SACOL0678 mnhABCDEFG	SACOL0684	mnhE	-0.708868	0.6118	Na+/H+ antiporter, MnhE component, putative
Virulence	AgrA	SACOL0678 mnhABCDEFG	SACOL0685	mnhF	0.00879962	1.00612	Na+/H+ antiporter, MnhF component, putative
Virulence	AgrA	SACOL0678 mnhABCDEFG	SACOL0686	mnhG	-0.206122	0.866864	Na+/H+ antiporter, MnhG component, putative
Virulence	AgrA	SACOL0779 recQ1	SACOL0779	SACOL0779	3.21456	9.28281	ABC transporter, ATP-binding protein
Virulence	AgrA	SACOL0779 recQ1	SACOL0780	recQ1	1.88534	3.6944	ATP-dependent DNA helicase RecQ
Virulence	AgrA	mnhG mnhF mnhE mnhD mnhC mnhB mnhA	SACOL0949	mnhG	0.209886	1.1566	Na+/H+ antiporter, MnhG component
Virulence	AgrA	mnhG mnhF mnhE mnhD mnhC mnhB mnhA	SACOL0950	mnhF	0.254271	1.19273	Na+/H+ antiporter, MnhF component
Virulence	AgrA	mnhG mnhF mnhE mnhD mnhC mnhB mnhA	SACOL0951	mnhE	0.193485	1.14352	Na+/H+ antiporter, MnhE component
Virulence	AgrA	mnhG mnhF mnhE mnhD mnhC mnhB mnhA	SACOL0952	mnhD	0.389825	1.31023	Na+/H+ antiporter, MnhD component
Virulence	AgrA	mnhG mnhF mnhE mnhD mnhC mnhB mnhA	SACOL0953	mnhC	-0.0265961	0.981734	Na+/H+ antiporter, MnhC component
Virulence	AgrA	mnhG mnhF mnhE mnhD mnhC mnhB mnhA	SACOL0954	mnhB	-0.345771	0.786887	Na+/H+ antiporter, MnhB component
Virulence	AgrA	mnhG mnhF mnhE mnhD mnhC mnhB mnhA	SACOL0955	mnhA	-0.610175	0.655117	Na+/H+ antiporter, MnhA component
Virulence	AgrA	psmß1_2	SACOL1186	psmß1	-1.35291	0.391501	antibacterial protein (phenol soluble modulin)
Virulence	AgrA	psmß1_2	SACOL1187	psmß2	-0.380678	0.768077	antibacterial protein (phenol soluble modulin)
Virulence	AgrA	gloA2	SACOL1207	gloA2	0.75194	1.68406	glyoxalase family protein
Virulence	AgrA	ftsK SACOL1296 SACOL1297 SACOL1298 phbB	SACOL1295	ftsK	0.138403	1.10069	FtsK/SpoIIIE family protein
Virulence	AgrA	ftsK SACOL1296 SACOL1297 SACOL1298 phbB	SACOL1296	SACOL1296	-0.222272	0.857214	transcriptional regulator, GntR family, putative
Virulence	AgrA	ftsK SACOL1296 SACOL1297 SACOL1298 phbB	SACOL1297	SACOL1297	-1.65717	0.31706	conserved hypothetical protein
Virulence	AgrA	ftsK SACOL1296 SACOL1297 SACOL1298 phbB	SACOL1298	SACOL1298	-0.498628	0.70778	peptidase, M16 family
Virulence	AgrA	ftsK SACOL1296 SACOL1297 SACOL1298 phbB	SACOL1299	phbB	-0.0246645	0.983049	acetoacetyl-CoA reductase, putative
Virulence	AgrA	gpxA1	SACOL1325	gpxA1	2.23843	4.71884	glutathione peroxidase
Virulence	AgrA	sucB sucA	SACOL1448	sucB	1.20026	2.29781	2-oxoglutarate dehydrogenase, E2 component, dihydroipoamide succinyltransferase
Virulence	AgrA	sucB sucA	SACOL1449	sucA	0.437353	1.35412	2-oxoglutarate dehydrogenase, E1 component
Virulence	AgrA	SACOL1500 - SACOL1503 aroA aroB aroC	SACOL1500	SACOL1500	2.22107	4.6624	conserved hypothetical protein
Virulence	AgrA	SACOL1500 - SACOL1503 aroA aroB aroC	SACOL1501	SACOL1501	-1.50342	0.352715	conserved hypothetical protein
Virulence	AgrA	SACOL1500 - SACOL1503 aroA aroB aroC	SACOL1502	SACOL1502	-0.627366	0.647357	conserved hypothetical protein
Virulence	AgrA	SACOL1500 - SACOL1503 aroA aroB aroC	SACOL1503	SACOL1503	-0.323702	0.799017	TPR domain protein
Virulence	AgrA	SACOL1500 - SACOL1503 aroA aroB aroC	SACOL1504	aroA	-0.692546	0.618761	3-phosphoshikimate 1-carboxyvinyltransferase
Virulence	AgrA	SACOL1500 - SACOL1503 aroA aroB aroC	SACOL1505	aroB	-1.98077	0.253355	3-dehydroquinate synthase
Virulence	AgrA	SACOL1500 - SACOL1503 aroA aroB aroC	SACOL1506	aroC	-2.0094	0.248376	chorismate synthase
Virulence	AgrA	SACOL1531	SACOL1531	SACOL1531	-1.67617	0.312913	lipoprotein, putative
Virulence	AgrA	greA udk SACOL1667 SACOL1668 SACOL1669	SACOL1665	greA	0.668983	1.58995	transcription elongation factor GreA
Virulence	AgrA	greA udk SACOL1667 SACOL1668 SACOL1669	SACOL1666	udk	0.746807	1.67807	uridine kinase
Virulence	AgrA	greA udk SACOL1667 SACOL1668 SACOL1669	SACOL1667	SACOL1667	0.800106	1.74123	peptidase, U32 family
Virulence	AgrA	greA udk SACOL1667 SACOL1668 SACOL1669	SACOL1668	SACOL1668	0.469996	1.38511	peptidase, U32 family
Virulence	AgrA	greA udk SACOL1667 SACOL1668 SACOL1669	SACOL1669	SACOL1669	0.569271	1.48377	O-methyltransferase family protein
Virulence	AgrA	trmU iscS	SACOL1676	trmU	0.542468	1.45646	tRNA (5-methylaminomethyl-2-thiouridylate)-methyltransferase
Virulence	AgrA	trmU iscS	SACOL1677	iscS	0.878575	1.83856	aminotransferase, class V
Virulence	AgrA	SACOL1763 thiI nifZ	SACOL1763	SACOL1763	-0.0172388	0.988122	conserved hypothetical protein
Virulence	AgrA	SACOL1763 thiI nifZ	SACOL1764	thiI	0.0893151	1.06387	thiamine biosynthesis protein ThiI
Virulence	AgrA	SACOL1763 thiI nifZ	SACOL1765	nifZ	-0.736691	0.600114	aminotransferase, class V
Virulence	AgrA	splF splE splD splC splB splA	SACOL1864	splF	3.95036	15.4588	serine protease SplF, putative
Virulence	AgrA	splF splE splD splC splB splA	SACOL1865	splE	3.19918	9.18436	serine protease SplE, putative
Virulence	AgrA	splF splE splD splC splB splA	SACOL1866	splD	4.3142	19.8932	serine protease SplD, putative
Virulence	AgrA	splF splE splD splC splB splA	SACOL1867	splC	5.40669	42.4206	serine protease SplC
Virulence	AgrA	splF splE splD splC splB splA	SACOL1868	splB	5.20058	36.7732	serine protease SplB
Virulence	AgrA	splF splE splD splC splB splA	SACOL1869	splA	3.47499	11.1193	serine protease SplA
Virulence	AgrA	hit	SACOL1894	hit	0.44447	1.36081	HIT family protein
Virulence	AgrA	pfoS/R	SACOL1917	pfoS/R	-0.517823	0.698425	PTS system, IIC component
Virulence	AgrA	hld	SACOL2022	hld	-0.185883	0.879111	delta-hemolysin
Virulence	AgrA	agrBDCA	SACOL2023	agrB	-1.44425	0.367482	accessory gene regulator protein B
Virulence	AgrA	agrBDCA	SACOL2024	agrD	-1.1352	0.455271	accessory gene regulator protein D
Virulence	AgrA	agrBDCA	SACOL2025	argC	-0.0916794	0.93843	accessory gene regulator protein C
Virulence	AgrA	agrBDCA	SACOL2026	agrA	0.100998	1.07252	accessory gene regulator protein A
Virulence	AgrA	SACOL2330	SACOL2330	SACOL2330	0.164408	1.12071	conserved hypothetical protein
Virulence	AgrA	gltS	SACOL2340	gltS	-3.30789	0.100978	sodium:glutamate symporter
Virulence	AgrA	gltT	SACOL2382	gltT	-2.51659	0.174756	proton/sodium-glutamate symport protein
Virulence	AgrA	SACOL2471 cntF cntD cnzC cntB cntA	SACOL2471	SACOL2471	-0.495671	0.709232	transporter, putative
Virulence	AgrA	SACOL2471 cntF cntD cnzC cntB cntA	SACOL2472	cntF	-1.1027	0.465643	peptide ABC transporter, ATP-binding protein
Virulence	AgrA	SACOL2471 cntF cntD cnzC cntB cntA	SACOL2473	cntD	-1.24618	0.421564	peptide ABC transporter, ATP-binding protein
Virulence	AgrA	SACOL2471 cntF cntD cnzC cntB cntA	SACOL2474	cnzC	-1.26107	0.417235	peptide ABC transporter, permease protein
Virulence	AgrA	SACOL2471 cntF cntD cnzC cntB cntA	SACOL2475	cntB	0.922131	1.89491	peptide ABC transporter, permease protein, putative
Virulence	AgrA	SACOL2471 cntF cntD cnzC cntB cntA	SACOL2476	cntA	1.29619	2.45579	peptide ABC transporter, peptide-binding protein
Virulence	AgrA	sdaAA sdaAB pfoR	SACOL2544	sdaAA	-0.335419	0.792554	L-serine dehydratase, iron-sulfur-dependent, alpha subunit
Virulence	AgrA	sdaAA sdaAB pfoR	SACOL2545	sdaAB	-0.0472472	0.967781	L-serine dehydratase, iron-sulfur-dependent, beta subunit
Virulence	AgrA	sdaAA sdaAB pfoR	SACOL2546	pfoR	0.326985	1.25439	perfringolysin O regulator protein, putative
Virulence	AgrA	rocA	SACOL2569	rocA	0.565949	1.48036	delta-1-pyrroline-5-carboxylate dehydrogenase, putative
Virulence	AgrA	citM	SACOL2636	citM	-2.5202	0.174319	citrate transporter, permease protein
Virulence	AgrA	clfB	SACOL2652	clfB	-1.33284	0.396986	clumping factor B
Virulence	AgrA	icaR	SACOL2688	icaR	1.0638	2.09043	intercellular adhesion regulator
Virulence	MgrA	galE cap5M2	SACOL0113	galE	1.99614	3.98932	NAD-dependent epimerase/dehydratase family protein
Virulence	MgrA	galE cap5M2	SACOL0114	cap5M2	2.17994	4.53135	capsular polysaccharide biosynthesis glycosyltransferase, putative
Virulence	MgrA	cap8H cps2H SACOL0117	SACOL0115	cap8H	-0.354991	0.781875	glycosyl transferase, group 1 family protein
Virulence	MgrA	cap8H cps2H SACOL0117	SACOL0116	cps2H	-2.16926	0.222325	hypothetical protein
Virulence	MgrA	cap8H cps2H SACOL0117	SACOL0117	SACOL0117	-1.62068	0.325182	polysaccharide extrusion protein
Virulence	MgrA	oppB SACOL0186 rlp ggt	SACOL0185	oppB	-0.244686	0.844	peptide ABC transporter, permease protein
Virulence	MgrA	oppB SACOL0186 rlp ggt	SACOL0186	SACOL0186	-3.52432	0.0869107	peptide ABC transporter, permease protein
Virulence	MgrA	oppB SACOL0186 rlp ggt	SACOL0187	rlp	-0.729935	0.602931	hypothetical protein
Virulence	MgrA	oppB SACOL0186 rlp ggt	SACOL0188	ggt	-1.16644	0.445521	gamma-glutamyltranspeptidase
Virulence	MgrA	SACOL0217	SACOL0217	SACOL0217	-0.0917755	0.938367	ABC transporter, substrate-binding protein
Virulence	MgrA	SACOL0223 glcC	SACOL0224	glcC	0.610379	1.52666	PTS system, IIBC components
Virulence	MgrA	rihA	SACOL0225	rihA	-1.90888	0.2663	inosine-uridine preferring nucleoside hydrolase
Virulence	MgrA	lytS lytR	SACOL0245	lytS	0.177904	1.13124	sensor histidine kinase LytS
Virulence	MgrA	lytS lytR	SACOL0246	lytR	-0.69461	0.617876	response regulator LytR
Virulence	MgrA	thlA	SACOL0426	thlA	-0.569315	0.673937	acetyl-CoA acetyltransferase
Virulence	MgrA	metEFCI	SACOL0428	metE	-1.18856	0.438741	5-methyltetrahydropteroyltriglutamate-- homocysteine methyltransferase
Virulence	MgrA	metEFCI	SACOL0429	metF	-0.776236	0.583888	5-methyltetrahydrofolate--homocysteine methyltransferase, putative
Virulence	MgrA	metEFCI	SACOL0430	metC	-0.0514443	0.96497	trans-sulfuration enzyme family protein
Virulence	MgrA	metEFCI	SACOL0431	metI	-0.0178446	0.987707	trans-sulfuration enzyme family protein
Virulence	MgrA	ssl4	SACOL0472	ssl4	0.682241	1.60463	exotoxin, putative
Virulence	MgrA	ssl10	SACOL0474	ssl10	1.86554	3.64405	exotoxin 4, putative
Virulence	MgrA	holB SACOL0527 yabA	SACOL0526	holB	0.925056	1.89876	DNA polymerase III, delta prime subunit, putative
Virulence	MgrA	holB SACOL0527 yabA	SACOL0527	SACOL0527	0.296067	1.22779	conserved hypothetical protein
Virulence	MgrA	holB SACOL0527 yabA	SACOL0528	yabA	0.243672	1.184	conserved hypothetical protein
Virulence	MgrA	SACOL0529 SACOL0530 rsml	SACOL0529	SACOL0529	2.23277	4.70035	conserved hypothetical protein
Virulence	MgrA	SACOL0529 SACOL0530 rsml	SACOL0530	SACOL0530	1.96647	3.90811	conserved hypothetical protein
Virulence	MgrA	SACOL0529 SACOL0530 rsml	SACOL0531	rsmI	1.45516	2.74186	tetrapyrrole methylase family protein
Virulence	MgrA	SACOL0611	SACOL0611	SACOL0611	-1.48982	0.356057	glycosyl transferase, group 1 family protein
Virulence	MgrA	SACOL0664	SACOL0664	SACOL0664	-0.912853	0.531134	endonuclease III, putative
Virulence	MgrA	abcA	SACOL0700	abcA	2.05157	4.14556	ABC transporter, ATP-binding/permease protein
Virulence	MgrA	cobW2	SACOL0747	cobW2	-0.846525	0.556123	cobalamin synthesis protein/P47K family protein
Virulence	MgrA	SACOL0748 SACOL0749	SACOL0748	SACOL0748	-1.47745	0.359123	oxidoreductase, aldo/keto reductase family
Virulence	MgrA	SACOL0748 SACOL0749	SACOL0749	SACOL0749	-1.84109	0.27911	conserved hypothetical protein
Virulence	MgrA	norA	SACOL0754	norA	1.07101	2.10091	multi drug resistance protein (norA)
Virulence	MgrA	SACOL0809	SACOL0809	SACOL0809	-1.70899	0.305873	GGDEF domain protein
Virulence	MgrA	lysM	SACOL0820	lysM	1.96638	3.90787	LysM domain protein
Virulence	MgrA	clfA	SACOL0856	clfA	1.21296	2.31813	clumping factor A
Virulence	MgrA	SACOL0859	SACOL0859	SACOL0859	0.760484	1.69406	hypothetical protein
Virulence	MgrA	SACOL0871	SACOL0871	SACOL0871	1.39306	2.62636	acetyltransferase, putative
Virulence	MgrA	SACOL0986	SACOL0986	SACOL0986	0.859507	1.81442	hypothetical protein
Virulence	MgrA	SACOL0990 oppB oppC oppD oppF oppA	SACOL0991	oppB	-0.435883	0.739241	oligopeptide ABC transporter, permease protein
Virulence	MgrA	SACOL0990 oppB oppC oppD oppF oppA	SACOL0992	oppC	-0.906717	0.533397	oligopeptide ABC transporter, permease protein
Virulence	MgrA	SACOL0990 oppB oppC oppD oppF oppA	SACOL0993	oppD	0.659503	1.57954	oligopeptide ABC transporter, ATP-binding protein
Virulence	MgrA	SACOL0990 oppB oppC oppD oppF oppA	SACOL0994	oppF	1.26282	2.39964	oligopeptide ABC transporter, ATP-binding protein
Virulence	MgrA	SACOL0990 oppB oppC oppD oppF oppA	SACOL0995	oppA	1.51347	2.85496	oligopeptide ABC transporter, oligopeptide-binding protein
Virulence	MgrA	SACOL1009 relA1 ppnK yjbO mgtE cpaA	SACOL1009	SACOL1009	0.615062	1.53162	conserved hypothetical protein
Virulence	MgrA	SACOL1009 relA1 ppnK yjbO mgtE cpaA	SACOL1010	relA1	0.49653	1.41082	GTP pyrophosphokinase
Virulence	MgrA	SACOL1009 relA1 ppnK yjbO mgtE cpaA	SACOL1011	ppnK	0.332334	1.25905	conserved hypothetical protein
Virulence	MgrA	SACOL1009 relA1 ppnK yjbO mgtE cpaA	SACOL1012	yjbO	0.446228	1.36247	ribosomal large subunit pseudouridine synthases, RluD subfamily
Virulence	MgrA	SACOL1009 relA1 ppnK yjbO mgtE cpaA	SACOL1013	mgtE	0.396712	1.3165	magnesium transporter
Virulence	MgrA	SACOL1009 relA1 ppnK yjbO mgtE cpaA	SACOL1014	cpaA	0.256497	1.19457	-
Virulence	MgrA	agcS	SACOL1018	agcS	-0.624577	0.64861	sodium:alanine symporter family protein
Virulence	MgrA	menF menD menH menB	SACOL1051	menF	-0.111621	0.925548	isochorismate synthase family protein
Virulence	MgrA	menF menD menH menB	SACOL1052	menD	-0.678395	0.62486	2-succinyl-6-hydroxy-2, 4-cyclohexadiene-1-carboxylic acid synthase/2-oxoglutarate decarboxylase
Virulence	MgrA	menF menD menH menB	SACOL1053	menH	-0.436953	0.738693	hydrolase, alpha/beta hydrolase fold family
Virulence	MgrA	menF menD menH menB	SACOL1054	menB	0.362243	1.28542	naphthoate synthase
Virulence	MgrA	SACOL1101	SACOL1101	SACOL1101	0.930479	1.90591	conserved hypothetical protein
Virulence	MgrA	SACOL1121	SACOL1121	SACOL1121	1.09147	2.13091	conserved hypothetical protein
Virulence	MgrA	flr	SACOL1166	flr	0.777444	1.71409	hypothetical protein
Virulence	MgrA	mraY murD divIB ftsA ftsZ	SACOL1195	mraY	-1.9376	0.261051	phospho-N-acetylmuramoyl-pentapeptide- transferase
Virulence	MgrA	mraY murD divIB ftsA ftsZ	SACOL1196	murD	-0.743244	0.597395	UDP-N-acetylmuramoylalanine--D-glutamate ligase
Virulence	MgrA	mraY murD divIB ftsA ftsZ	SACOL1197	divIB	-0.236191	0.848984	cell division protein
Virulence	MgrA	mraY murD divIB ftsA ftsZ	SACOL1198	ftsA	-0.901706	0.535253	cell division protein FtsA
Virulence	MgrA	mraY murD divIB ftsA ftsZ	SACOL1199	ftsZ	-1.43565	0.369681	cell division protein FtsZ
Virulence	MgrA	lytN fmhC	SACOL1264	lytN	4.16157	17.896	cell wall hydrolase
Virulence	MgrA	lytN fmhC	SACOL1265	fmhC	3.78223	13.7583	endopeptidase resistance gene
Virulence	MgrA	dprA topA	SACOL1266	drpA	-0.416529	0.749225	DNA processing protein DprA, putative
Virulence	MgrA	dprA topA	SACOL1267	topA	-0.861086	0.550538	DNA topoisomerase I
Virulence	MgrA	hflX alu-2	SACOL1326	hflX	-0.116908	0.922162	GTP-binding protein, putative
Virulence	MgrA	hflX alu-2	SACOL1327	alu-2	-0.493461	0.710319	conserved hypothetical protein
Virulence	MgrA	SACOL1345	SACOL1345	SACOL1345	0.0211834	1.01479	hypothetical protein
Virulence	MgrA	SACOL1346 SACOL1347 SACOL1348	SACOL1346	SACOL1346	-0.0100275	0.993074	hypothetical protein
Virulence	MgrA	SACOL1346 SACOL1347 SACOL1348	SACOL1347	SACOL1347	0.67076	1.59191	hypothetical protein
Virulence	MgrA	SACOL1346 SACOL1347 SACOL1348	SACOL1348	SACOL1348	3.91002	15.0326	conserved hypothetical protein
Virulence	MgrA	gLY1	SACOL1349	gLY1	2.01319	4.03673	conserved hypothetical protein
Virulence	MgrA	norB	SACOL1475	norB	-0.590422	0.664149	drug transporter, putative
Virulence	MgrA	SACOL1539	SACOL1539	SACOL1539	0.977813	1.96948	conserved hypothetical protein
Virulence	MgrA	comGD comGC comGB comGA	SACOL1598	comGD	-1.7851	0.290156	ComG operon competence protein, putative
Virulence	MgrA	comGD comGC comGB comGA	SACOL1599	comGC	0.330067	1.25707	comG operon protein 3 precursor
Virulence	MgrA	comGD comGC comGB comGA	SACOL1600	comGB	-0.245538	0.843501	competence protein ComGB, putative
Virulence	MgrA	comGD comGC comGB comGA	SACOL1601	comGA	-0.999068	0.500323	competence protein comGA, putative
Virulence	MgrA	SACOL1659 lamB accC accB ahs2 dur1	SACOL1659	SACOL1659	0.803035	1.74477	conserved hypothetical protein
Virulence	MgrA	SACOL1659 lamB accC accB ahs2 dur1	SACOL1660	lamB	0.572619	1.48722	LamB/YcsF family protein
Virulence	MgrA	SACOL1659 lamB accC accB ahs2 dur1	SACOL1661	accC	0.0904002	1.06467	acetyl-CoA carboxylase, biotin carboxylase, putative
Virulence	MgrA	SACOL1659 lamB accC accB ahs2 dur1	SACOL1662	accB	-0.433937	0.740239	acetyl-CoA carboxylase, biotin carboxyl carrier protein, putative
Virulence	MgrA	SACOL1659 lamB accC accB ahs2 dur1	SACOL1663	ahs2	-0.819094	0.566798	urea amidolyase-related protein
Virulence	MgrA	SACOL1659 lamB accC accB ahs2 dur1	SACOL1664	dur1	-0.747264	0.595732	conserved hypothetical protein TIGR00370
Virulence	MgrA	SACOL1678	SACOL1678	SACOL1678	4.37367	20.7304	bacterial luciferase family protein
Virulence	MgrA	SACOL1738	SACOL1738	SACOL1738	0.847893	1.79987	hypothetical protein
Virulence	MgrA	htrA1	SACOL1777	htrA1	0.110991	1.07997	serine protease HtrA, putative
Virulence	MgrA	sasC	SACOL1806	sasC	0.654122	1.57366	cell wall surface anchor family protein
Virulence	MgrA	SACOL1847	SACOL1847	SACOL1847	0.493071	1.40744	conserved domain protein, putative
Virulence	MgrA	ecsBA	SACOL1892	ecsB	-2.03966	0.243221	membrane protein, putative
Virulence	MgrA	ecsBA	SACOL1893	ecsA	-1.66287	0.31581	ABC transporter, ATP-binding protein
Virulence	MgrA	ywpF	SACOL2090	ywpF	-1.07626	0.474258	ywpF protein
Virulence	MgrA	ptpB SACOL2108 hemK prfA tdk	SACOL2107	ptpB	-3.536	0.08621	phosphotyrosine protein phosphatase
Virulence	MgrA	ptpB SACOL2108 hemK prfA tdk	SACOL2108	SACOL2108	-3.06859	0.119196	Sua5/YciO/YrdC/YwlC family protein
Virulence	MgrA	ptpB SACOL2108 hemK prfA tdk	SACOL2109	hemK	-2.38289	0.191725	modification methylase, HemK family
Virulence	MgrA	ptpB SACOL2108 hemK prfA tdk	SACOL2110	prfA	-2.23236	0.21281	peptide chain release factor 1
Virulence	MgrA	ptpB SACOL2108 hemK prfA tdk	SACOL2111	tdk	-2.28051	0.205824	thymidine kinase
Virulence	MgrA	pyrG	SACOL2119	pyrG	-1.4092	0.376521	CTP synthase
Virulence	MgrA	SACOL2164	SACOL2164	SACOL2164	-2.92516	0.131655	conserved hypothetical protein
Virulence	MgrA	lacGEFDCBA SACOL2187	SACOL2180	lacG	0.255037	1.19337	6-phospho-beta-galactosidase
Virulence	MgrA	lacGEFDCBA SACOL2187	SACOL2181	lacE	-1.41126	0.375983	PTS system, lactose-specific IIBC components
Virulence	MgrA	lacGEFDCBA SACOL2187	SACOL2182	lacF	-0.750867	0.594246	PTS system, lactose-specific IIA component
Virulence	MgrA	lacGEFDCBA SACOL2187	SACOL2183	lacD	-0.0549487	0.962629	tagatose 1,6-diphosphate aldolase
Virulence	MgrA	lacGEFDCBA SACOL2187	SACOL2184	lacC	0.463033	1.37844	tagatose-6-phosphate kinase
Virulence	MgrA	lacGEFDCBA SACOL2187	SACOL2185	lacB	0.600285	1.51602	galactose-6-phosphate isomerase, LacB subunit
Virulence	MgrA	lacGEFDCBA SACOL2187	SACOL2186	lacA	0.547619	1.46167	galactose-6-phosphate isomerase, LacA subunit
Virulence	MgrA	lacGEFDCBA SACOL2187	SACOL2187	SACOL2187	0.0465554	1.0328	hypothetical protein
Virulence	MgrA	lacR	SACOL2188	lacR	0.287032	1.22013	lactose phosphotransferase system repressor
Virulence	MgrA	moaA mobA moaD moaE mobB moeA	SACOL2261	moaA	0.773642	1.70958	molybdenum cofactor biosynthesis protein A
Virulence	MgrA	moaA mobA moaD moaE mobB moeA	SACOL2262	mobA	0.803401	1.74521	molybdopterin-guanine dinucleotide biosynthesis protein A
Virulence	MgrA	moaA mobA moaD moaE mobB moeA	SACOL2263	moaD	1.04377	2.0616	molybdopterin converting factor, subunit 1
Virulence	MgrA	moaA mobA moaD moaE mobB moeA	SACOL2264	moaE	1.14899	2.21758	molybdenum cofactor biosynthesis protein E
Virulence	MgrA	moaA mobA moaD moaE mobB moeA	SACOL2265	mobB	1.07499	2.10671	molybdopterin-guanine dinucleotide biosynthesis protein B
Virulence	MgrA	moaA mobA moaD moaE mobB moeA	SACOL2266	moeA	1.04034	2.05671	molybdopterin biosynthesis MoeA protein, putative
Virulence	MgrA	moaB moeB modC modB modA	SACOL2268	moaB	1.13162	2.19104	molybdenum cofactor biosynthesis protein B
Virulence	MgrA	moaB moeB modC modB modA	SACOL2269	moeB	1.0159	2.02217	molybdopterin biosynthesis MoeB protein, putative
Virulence	MgrA	moaB moeB modC modB modA	SACOL2270	modC	0.327097	1.25449	molybdenum ABC transporter, ATP-binding protein ModC
Virulence	MgrA	moaB moeB modC modB modA	SACOL2271	modB	0.0658501	1.0467	molybdenum ABC transporter, permease protein ModB
Virulence	MgrA	moaB moeB modC modB modA	SACOL2272	modA	-0.451573	0.731245	molybdenum ABC transporter, molybdenum-binding protein ModA
Virulence	MgrA	yut	SACOL2279	yut	0.856742	1.81094	transporter, putative
Virulence	MgrA	SACOL2288 sarY SACOL2290	SACOL2288	SACOL2288	1.44923	2.73063	conserved hypothetical protein
Virulence	MgrA	SACOL2288 sarY SACOL2290	SACOL2289	sarY	1.00071	2.00099	staphylococcal accessory regulator Y
Virulence	MgrA	SACOL2288 sarY SACOL2290	SACOL2290	SACOL2290	-1.10167	0.465976	transcriptional regulator, AraC family
Virulence	MgrA	SACOL2310 SACOL2311	SACOL2310	SACOL2310	-1.79443	0.288286	conserved hypothetical protein
Virulence	MgrA	SACOL2310 SACOL2311	SACOL2311	SACOL2311	-2.20434	0.216984	hypothetical protein
Virulence	MgrA	bioX	SACOL2423	bioX	-3.35569	0.0976867	BioX protein, putative
Virulence	MgrA	SACOL2439	SACOL2439	SACOL2439	3.33701	10.1051	lipoprotein, putative
Virulence	MgrA	SACOL2458	SACOL2458	SACOL2458	-0.701304	0.615016	amino acid permease
Virulence	MgrA	SACOL2525 SACOL2526	SACOL2525	SACOL2525	-0.134836	0.910773	ABC transporter, ATP-binding protein
Virulence	MgrA	SACOL2525 SACOL2526	SACOL2526	SACOL2526	1.32984	2.51375	-
Virulence	MgrA	srtA	SACOL2539	srtA	1.0759	2.10804	sortase
Virulence	MgrA	SACOL2543	SACOL2543	SACOL2543	-0.884614	0.541632	hypothetical protein
Virulence	MgrA	mvaS	SACOL2561	mvaS	0.171565	1.12628	hydroxymethylglutaryl-CoA synthase
Virulence	MgrA	esaC SACOL2602 SACOL2603	SACOL2601	esaC	-2.07135	0.237937	conserved hypothetical protein
Virulence	MgrA	esaC SACOL2602 SACOL2603	SACOL2602	SACOL2602	-2.0095	0.248359	hypothetical protein
Virulence	MgrA	esaC SACOL2602 SACOL2603	SACOL2603	SACOL2603	-2.5143	0.175033	hypothetical protein
Virulence	MgrA	phnB	SACOL2609	phnB	-0.10064	0.932619	conserved hypothetical protein
Virulence	MgrA	SACOL2610	SACOL2610	SACOL2610	0.209269	1.1561	transcriptional regulator, TetR family, putative
Virulence	MgrA	gabT	SACOL2620	gabT	-0.31536	0.803651	aminotransferase, class III
Virulence	MgrA	gpxA2	SACOL2641	gpxA2	-0.309848	0.806727	glutathione peroxidase
Virulence	MgrA	isaB	SACOL2660	isaB	2.29415	4.90465	immunodominant antigen B
Virulence	MgrA	secY2	SACOL2675	secY2	-2.45707	0.182116	SecY/Sec61-alpha family protein
Virulence	MgrA	sasA	SACOL2676	sasA	0.732881	1.66195	LPXTG cell wall surface anchor family protein
Virulence	MgrA	SACOL2678	SACOL2678	SACOL2678	-0.306912	0.80837	conserved hypothetical protein
Virulence	MgrA	cap1C cap1B cap1A	SACOL2685	cap1C	-0.342939	0.788433	capsular polysaccharide biosynthesis protein Cap1C
Virulence	MgrA	cap1C cap1B cap1A	SACOL2686	cap1B	-0.568411	0.674359	capsular polysaccharide biosynthesis protein Cap1B
Virulence	MgrA	cap1C cap1B cap1A	SACOL2687	cap1A	-0.423709	0.745506	capsular polysaccharide biosynthesis protein Cap1A
Virulence	MgrA	SACOL2705	SACOL2705	SACOL2705	0.148622	1.10851	hypothetical protein
Virulence	Rot	tarIJLS	SACOL0240	tarI	-0.0702585	0.952467	4-diphosphocytidyl-2C-methyl-D-erythritol synthase, putative
Virulence	Rot	tarIJLS	SACOL0241	tarJ	0.310959	1.24053	alcohol dehydrogenase, zinc-containing
Virulence	Rot	tarIJLS	SACOL0242	tarL	0.0780749	1.05561	teichoic acid biosynthesis protein, putative
Virulence	Rot	tarIJLS	SACOL0243	tarS	-0.00136231	0.999056	glycosyl transferase, group 2 family protein
Virulence	Rot	rexB rexA	SACOL0970	rexB	1.12675	2.18366	exonuclease RexB
Virulence	Rot	rexB rexA	SACOL0971	rexA	0.903673	1.87082	exonuclease RexA
Virulence	Rot	rsmD coaD	SACOL1133	rsmD	-1.39245	0.380917	conserved hypothetical protein TIGR00095
Virulence	Rot	rsmD coaD	SACOL1134	coaD	-1.45025	0.365958	lipopolysaccharide core biosynthesis protein KdtB
Virulence	Rot	zapA cvpA	SACOL1151	zapA	-0.105401	0.929547	conserved hypothetical protein
Virulence	Rot	zapA cvpA	SACOL1152	cvpA	1.50446	2.83718	colicin V production protein, putative
Virulence	Rot	porA porB	SACOL1308	porA	0.292377	1.22466	pyruvate ferredoxin oxidoreductase, alpha subunit
Virulence	Rot	porA porB	SACOL1309	porB	0.63082	1.54845	pyruvate ferredoxin oxidoreductase, beta subunit
Virulence	Rot	yidD	SACOL1842	yidD	1.56341	2.95552	conserved hypothetical protein TIGR00278
Virulence	Rot	aldH	SACOL1984	aldA2	-0.81545	0.568231	aldehyde dehydrogenase
Virulence	Rot	sarV	SACOL2258	sarV	0.174974	1.12894	staphylococcal accessory regulator V
Virulence	SaeRS	SACOL0199	SACOL0199	SACOL0199	-2.02278	0.246084	conserved hypothetical protein
Virulence	SaeRS	coa	SACOL0209	coa	0.679436	1.60151	staphylocoagulase precursor
Virulence	SaeRS	selX	SACOL0442	selX	1.20271	2.30172	staphylococcal enterotoxin, putative
Virulence	SaeRS	ssl9	SACOL0473	ssl9	0.666908	1.58767	exotoxin 5, putative
Virulence	SaeRS	SCIN	SACOL0480	SCIN	1.57566	2.98073	hypothetical protein
Virulence	SaeRS	saeSRQP	SACOL0765	saeS	-2.37603	0.192638	sensor histidine kinase SaeS
Virulence	SaeRS	saeSRQP	SACOL0766	saeR	-1.75556	0.296158	DNA-binding response regulator SaeR
Virulence	SaeRS	saeSRQP	SACOL0767	saeQ	-1.37574	0.385355	conserved hypothetical protein
Virulence	SaeRS	saeSRQP	SACOL0768	saeP	0.534878	1.44882	conserved hypothetical protein
Virulence	SaeRS	ear	SACOL0908	ear	2.07597	4.21627	hypothetical protein
Virulence	SaeRS	ecb	SACOL1164	ecb	-1.45535	0.364666	fibrinogen binding-related protein
Virulence	SaeRS	efb	SACOL1168	efb	-1.96683	0.255815	fibrinogen-binding protein
Virulence	SaeRS	scc	SACOL1169	scc	-1.84378	0.27859	fibrinogen-binding protein precursor-related protein
Virulence	SaeRS	hla	SACOL1173	hla	-1.34852	0.392694	alpha-hemolysin precursor
Virulence	SaeRS	map	SACOL2002	map	1.09467	2.13565	map protein, programmed frameshift
Virulence	SaeRS	lukGH	SACOL2004	lukG	0.915279	1.88593	leukocidin subunit precursor, putative
Virulence	SaeRS	lukGH	SACOL2006	lukH	-0.94362	0.519927	Aerolysin/Leukocidin family protein
Virulence	SaeRS	sbi	SACOL2418	sbi	-1.79696	0.287781	IgG-binding protein SBI
Virulence	SaeRS	hlgA	SACOL2419	hlgA	-0.869683	0.547267	gamma-hemolysin, component A
Virulence	SaeRS	hlgCB	SACOL2421	hlgC	0.550518	1.46461	gamma hemolysin, component C
Virulence	SaeRS	hlgCB	SACOL2422	hlgB	0.639553	1.55785	gamma hemolysin, component B
Virulence	SarA	SACOL0163	SACOL0163	SACOL0163	2.93023	7.62231	drug transporter, putative
Virulence	SarA	tagG tagB tagX	SACOL0695	tagG	-1.61806	0.325772	tagG protein, teichoic acid ABC transporter protein, putative
Virulence	SarA	tagG tagB tagX	SACOL0696	tagB	0.41033	1.32899	teichoic acid biosynthesis protein B
Virulence	SarA	tagG tagB tagX	SACOL0697	tagX	0.0537547	1.03796	teichoic acid biosynthesis protein X
Virulence	SarA	trfA	SACOL1003	trfA	2.04566	4.12863	negative regulator of competence MecA, putative
Virulence	SarA	SACOL1112	SACOL1112	SACOL1112	0.535594	1.44954	conserved hypothetical protein
Virulence	SarA	glpK glpD SACOL1322 miaA hfq	SACOL1320	glpK	0.769953	1.70521	glycerol kinase
Virulence	SarA	glpK glpD SACOL1322 miaA hfq	SACOL1321	glpD	1.117	2.16896	aerobic glycerol-3-phosphate dehydrogenase
Virulence	SarA	glpK glpD SACOL1322 miaA hfq	SACOL1322	SACOL1322	0.938078	1.91597	hydrolase, alpha/beta hydrolase fold family
Virulence	SarA	glpK glpD SACOL1322 miaA hfq	SACOL1323	miaA	-0.692648	0.618717	tRNA delta(2)-isopentenylpyrophosphate transferase
Virulence	SarA	glpK glpD SACOL1322 miaA hfq	SACOL1324	hfq	-0.503327	0.705478	RNA chaperone Hfq
Virulence	SarA	SACOL1427	SACOL1427	SACOL1427	-1.09979	0.466584	ABC transporter, ATP-binding protein
Virulence	SarA	cspA	SACOL1437	cspA	-0.844122	0.55705	cold shock protein, CSD family
Virulence	SarA	abrB	SACOL1712	abrB	1.60754	3.04732	abrB protein putative
Virulence	SarA	dkgB	SACOL1835	dkgB	0.781057	1.71839	oxidoreductase, aldo/keto reductase family
Virulence	SarA	ssaA	SACOL2291	ssaA	-2.63887	0.160553	staphyloxanthin biosynthesis protein
Virulence	SarA	SACOL2556	SACOL2556	SACOL2556	0.539817	1.45379	conserved hypothetical protein
Virulence	SarA	SACOL2666	SACOL2666	SACOL2666	1.03441	2.04828	N-acetylmuramoyl-L-alanine amidase domain protein
Virulence	SarA	sasF	SACOL2668	sasF	2.17619	4.51957	LPXTG cell wall surface anchor family protein
DNA damage	LexA	queF SACOL0790	SACOL0789	queF	-2.03981	0.243195	GTP cyclohydrolase I family protein
DNA damage	LexA	queF SACOL0790	SACOL0790	SACOL0790	-2.34636	0.196641	integral membrane domain protein
DNA damage	LexA	uvrB uvrA	SACOL0823	uvrB	1.80568	3.49594	excinuclease ABC, B subunit
DNA damage	LexA	uvrB uvrA	SACOL0824	uvrA	0.66213	1.58242	excinuclease ABC, A subunit
DNA damage	LexA	recA	SACOL1304	recA	-0.402556	0.756517	recA protein
DNA damage	LexA	lexA	SACOL1374	lexA	-0.348612	0.785339	LexA repressor
DNA damage	LexA	sbcD sbcC	SACOL1381	sbcD	0.0458522	1.03229	exonuclease SbcD
DNA damage	LexA	sbcD sbcC	SACOL1382	sbcC	0.279636	1.21389	exonuclease SbcC
DNA damage	LexA	parE parC	SACOL1389	parE	-0.543459	0.686124	DNA topoisomerase IV, B subunit
DNA damage	LexA	parE parC	SACOL1390	parC	-0.0123672	0.991464	DNA topoisomerase IV, A subunit
DNA damage	LexA	umuC	SACOL1400	umuC	-0.690024	0.619843	ImpB/MucB/SamB family protein
DNA damage	LexA	yolD	SACOL1986	yolD	-2.13918	0.227009	conserved hypothetical protein
DNA damage	LexA	aspB	SACOL2000	aspB	-0.3784	0.76929	aminotransferase, putative
Nucleotide biosynthesis	NrdR	nrdDG	SACOL2634	nrdG	1.3627	2.57166	anaerobic ribonucleoside-triphosphate reductase activating protein
Nucleotide biosynthesis	NrdR	nrdDG	SACOL2635	nrdD	2.24926	4.75439	anaerobic ribonucleoside-triphosphate reductase
Nucleotide biosynthesis	NrdR	nrdIEF	SACOL0791	nrdI	0.630369	1.54796	nrdI protein
Nucleotide biosynthesis	NrdR	nrdIEF	SACOL0792	nrdE	-0.51798	0.698349	ribonucleoside-diphosphate reductase, alpha subunit
Nucleotide biosynthesis	NrdR	nrdIEF	SACOL0793	nrdF	-2.07102	0.237991	ribonucleoside-diphosphate reductase 2, beta subunit
Cofactor biosynthesis	PdxR	pdxST	SACOL0564	pdxS	0.416376	1.33457	pyridoxine biosynthesis protein
Cofactor biosynthesis	PdxR	pdxST	SACOL0565	pdxT	0.466317	1.38158	conserved hypothetical protein
Antibiotics resistance	VraSR	proP	SACOL0620	proP	-3.53856	0.0860572	osmoprotectant proline transporter
Antibiotics resistance	VraSR	vraABC SACOL0624	SACOL0621	vraA	-3.01339	0.123845	substrate--CoA ligase, putative
Antibiotics resistance	VraSR	vraABC SACOL0624	SACOL0622	vraB	-1.14171	0.453222	acetyl-CoA acetyltransferase
Antibiotics resistance	VraSR	vraABC SACOL0624	SACOL0623	vraC	-3.01149	0.124008	conserved hypothetical protein
Antibiotics resistance	VraSR	vraABC SACOL0624	SACOL0624	SACOL0624	-3.10204	0.116464	conserved hypothetical protein
Antibiotics resistance	VraSR	SACOL1705	SACOL1705	SACOL1705	-0.0642769	0.956425	hypothetical protein
Antibiotics resistance	VraSR	gvpP	SACOL1895	gvpP	-0.85079	0.554481	conserved hypothetical protein
Antibiotics resistance	VraSR	SACOL1896	SACOL1896	SACOL1896	0.196071	1.14557	conserved hypothetical protein
Antibiotics resistance	VraSR	prsA	SACOL1897	prsA	-0.108823	0.927344	protein export protein PrsA, putative
Antibiotics resistance	VraSR	sgtB	SACOL1932	sgtB	-0.442949	0.735629	transglycosylase domain protein
Antibiotics resistance	VraSR	vraRSTU	SACOL1942	vraR	-1.33386	0.396705	DNA-binding response regulator VraR
Antibiotics resistance	VraSR	vraRSTU	SACOL1943	vraS	-1.1932	0.437331	sensor histidine kinase VraS
Antibiotics resistance	VraSR	vraRSTU	SACOL1944	vraT	-0.693817	0.618216	conserved hypothetical protein
Antibiotics resistance	VraSR	vraRSTU	SACOL1945	vraU	-0.515309	0.699643	conserved hypothetical protein
Antibiotics resistance	VraSR	murZ	SACOL2116	murZ	0.144401	1.10527	UDP-N-acetylglucosamine 1-carboxyvinyltransferase 2
Antibiotics resistance	VraSR	glxK SACOL2436	SACOL2435	glxK	-0.179609	0.882942	glycerate kinase
Antibiotics resistance	VraSR	glxK SACOL2436	SACOL2436	SACOL2436	-0.210061	0.864501	conserved hypothetical protein
Antibiotics resistance	VraSR	SACOL2571	SACOL2571	SACOL2571	-1.90076	0.267802	conserved hypothetical protein
Ion homeostasis	KdpDE	SACOL2065 kdpC kdpB kdpA kdpF	SACOL2065	SACOL2065	-0.0411229	0.971898	hypothetical protein
Ion homeostasis	KdpDE	SACOL2065 kdpC kdpB kdpA kdpF	SACOL2066	kdpC	-0.81717	0.567554	K+-transporting ATPase, C subunit
Ion homeostasis	KdpDE	SACOL2065 kdpC kdpB kdpA kdpF	SACOL2067	kdpB	0.152485	1.11148	K+-transporting ATPase, B subunit
Ion homeostasis	KdpDE	SACOL2065 kdpC kdpB kdpA kdpF	SACOL2068	kdpA	0.851098	1.80387	K+-transporting ATPase, A subunit
Ion homeostasis	KdpDE	SACOL2065 kdpC kdpB kdpA kdpF	SACOL2069	kdpF	-2.23611	0.212258	K+-transporting ATPase, F subunit
Ion homeostasis	KdpDE	kdpD kdpE	SACOL2070	kdpD	-0.743815	0.597158	sensor histidine kinase KdpD
Ion homeostasis	KdpDE	kdpD kdpE	SACOL2071	kdpE	-2.97145	0.127499	DNA-binding response regulator KdpE
Translation	Translation	SACOL0013 SACOL0014 rplI dnaC	SACOL0013	SACOL0013	-0.277632	0.824944	conserved hypothetical protein
Translation	Translation	SACOL0013 SACOL0014 rplI dnaC	SACOL0014	SACOL0014	-0.562349	0.677199	DHH subfamily 1 protein
Translation	Translation	SACOL0013 SACOL0014 rplI dnaC	SACOL0015	rplI	-0.308811	0.807307	ribosomal protein L9
Translation	Translation	SACOL0013 SACOL0014 rplI dnaC	SACOL0016	dnaB	-0.212767	0.862881	replicative DNA helicase
Translation	Translation	ydaF	SACOL0413	SACOL0413	2.68139	6.41473	ribosomal-protein-serine acetyltransferase, putative
Translation	Translation	rpsF ssb rpsR	SACOL0437	rpsF	-0.443853	0.735169	ribosomal protein S6
Translation	Translation	rpsF ssb rpsR	SACOL0438	ssb2	-0.219881	0.858636	single-stranded DNA-binding protein
Translation	Translation	rpsF ssb rpsR	SACOL0439	rpsR	-0.1462	0.903627	ribosomal protein S18
Translation	Translation	secE nusG rplK rplA rplJ rplL rsmC	SACOL0581	secE	1.00489	2.00679	preprotein translocase, SecE subunit
Translation	Translation	secE nusG rplK rplA rplJ rplL rsmC	SACOL0582	nusG	0.849081	1.80135	transcription antitermination protein NusG
Translation	Translation	secE nusG rplK rplA rplJ rplL rsmC	SACOL0583	rplK	0.432148	1.34924	ribosomal protein L11
Translation	Translation	secE nusG rplK rplA rplJ rplL rsmC	SACOL0584	rplA	-1.84788	0.2778	ribosomal protein L1
Translation	Translation	secE nusG rplK rplA rplJ rplL rsmC	SACOL0585	rplJ	-2.04636	0.242094	ribosomal protein L10
Translation	Translation	secE nusG rplK rplA rplJ rplL rsmC	SACOL0586	rplL	-1.48006	0.358475	ribosomal protein L7/L12
Translation	Translation	secE nusG rplK rplA rplJ rplL rsmC	SACOL0587	rsmC	-1.09293	0.468808	conserved hypothetical protein
Translation	Translation	rplL3 rpsL rpsG fusA tuf	SACOL0590	rplL3	-0.79864	0.574891	30S ribosomal protein L7 Ae
Translation	Translation	rplL3 rpsL rpsG fusA tuf	SACOL0591	rpsL	-0.372912	0.772222	ribosomal protein S12
Translation	Translation	rplL3 rpsL rpsG fusA tuf	SACOL0592	rpsG	-0.170582	0.888484	ribosomal protein S7
Translation	Translation	rplL3 rpsL rpsG fusA tuf	SACOL0593	fusA	0.403892	1.32307	translation elongation factor G
Translation	Translation	rplL3 rpsL rpsG fusA tuf	SACOL0594	tuf	-0.034588	0.976311	translation elongation factor Tu
Translation	Translation	saHPF	SACOL0815	saHPF	-0.0541176	0.963183	ribosomal subunit interface protein
Translation	Translation	SACOL1136 rpmF	SACOL1136	SACOL1136	-4.11253	0.0578103	conserved hypothetical protein
Translation	Translation	SACOL1136 rpmF	SACOL1137	rpmF	-3.50014	0.0883797	ribosomal protein L32
Translation	Translation	rpmB	SACOL1238	rpmB	0.495646	1.40995	ribosomal protein L28
Translation	Translation	rpsP rimM trmD rplS	SACOL1254	rpsP	-1.08087	0.472743	ribosomal protein S16
Translation	Translation	rpsP rimM trmD rplS	SACOL1255	rimM	0.115279	1.08318	16S rRNA processing protein RimM
Translation	Translation	rpsP rimM trmD rplS	SACOL1256	trmD	0.659499	1.57953	tRNA (guanine-N1)-methyltransferase
Translation	Translation	rpsP rimM trmD rplS	SACOL1257	rplS	0.271783	1.2073	ribosomal protein L19
Translation	Translation	rpsB	SACOL1274	rpsB	-0.0803049	0.945858	ribosomal protein S2
Translation	Translation	tsf pyrH frr	SACOL1276	tsf	0.329434	1.25652	translation elongation factor Ts
Translation	Translation	tsf pyrH frr	SACOL1277	pyrH	-1.05921	0.479894	uridylate kinase
Translation	Translation	tsf pyrH frr	SACOL1278	frr	-0.454111	0.72996	ribosome recycling factor
Translation	Translation	rpsO	SACOL1292	rpsO	-2.02941	0.244954	ribosomal protein S15
Translation	Translation	rpmG1	SACOL1369	rpmG1	1.41183	2.66074	ribosomal protein L33
Translation	Translation	rpsN1	SACOL1370	rpsN1	3.64135	12.4783	ribosomal protein S14
Translation	Translation	rpsA	SACOL1516	rpsA	0.20073	1.14928	ribosomal protein S1
Translation	Translation	efp pepQ2	SACOL1587	efp	-1.46662	0.361828	translation elongation factor P
Translation	Translation	efp pepQ2	SACOL1588	pepQ2	-1.13969	0.453858	proline dipeptidase
Translation	Translation	rpmG_2	SACOL1608	rpmG2	-4.49907	0.0442228	ribosomal protein L33
Translation	Translation	rpsU	SACOL1632	rpsU	-0.553648	0.681295	ribosomal protein S21
Translation	Translation	rpsT	SACOL1642	rpsT	-2.79541	0.144045	ribosomal protein S20
Translation	Translation	rpmA SACOL1701 rplU	SACOL1700	rpmA	0.19268	1.14288	ribosomal protein L27
Translation	Translation	rpmA SACOL1701 rplU	SACOL1701	SACOL1701	0.0077507	1.00539	conserved hypothetical protein
Translation	Translation	rpmA SACOL1701 rplU	SACOL1702	rplU	0.0276364	1.01934	ribosomal protein L21
Translation	Translation	rplT rpmI infC	SACOL1725	rplT	-1.8095	0.285291	ribosomal protein L20
[truncated: 1,473 more rows]

## Sheet: Table S3
Table S3. DESeq2 differential gene expression analysis of Staphylococcus aureus USA300 wild type after 30 min of HOCl treatment
[truncated: 2,545 more rows]

[truncated: 1 more sheets: Table S4_HOCl_HOSCN]
